# Supplementary material for: Magnesium Regulation Increases the Content of Characteristic Volatile Compounds and Enhances the Intensity of Odor Characteristics in Tea Tree Leaves
Source: Foods. 2025 Mar 19;14(6):1043. doi: 10.3390/foods14061043 (PMC11941848; doi:10.3390/foods14061043)
Supplement: Supplementary file 1 [file foods-14-01043-s001.zip]

Archive with 1 entries (1 files):
- foods-3494860-supplementary.xlsx
