# Supplementary material for: Magnesium Regulation Increases the Content of Characteristic Volatile Compounds and Enhances the Intensity of Odor Characteristics in Tea Tree Leaves
Source: Foods. 2025 Mar 19;14(6):1043. doi: 10.3390/foods14061043 (PMC11941848; doi:10.3390/foods14061043)
Supplement: Supplementary file 1 [file foods-14-01043-s001.zip › foods-3494860-supplementary.xlsx]

## Sheet: Table S1
Index	Quantitative ion	Qualitative ion	Molecular weight (Da)	Formula	Compounds	Class I	CAS	NIST RI	ML-1	ML-2	ML-3	MM-1	MM-2	MM-3	MH-1	MH-2	MH-3
KMW0217*017	68	93	136.125	C10H16	D-Limonene	Terpenoids	5989-27-5	1031.27001067236	1.01182e+06	1.00078e+06	1.06622e+06	1.16259e+06	1.19347e+06	1.18966e+06	1.62164e+06	1.66866e+06	1.76902e+06
KMW0226*017	68	93	136.125	C10H16	Limonene	Terpenoids	138-86-3	1030	1.01182e+06	1.00078e+06	1.06622e+06	1.16259e+06	1.19347e+06	1.18966e+06	1.62164e+06	1.66866e+06	1.76902e+06
KMW0447*285	93	69	154.136	C10H18O	iso-Geraniol	Terpenoids	5944-20-7	1240	2.65436e+06	2.62025e+06	2.88157e+06	3.65047e+06	3.3785e+06	3.0491e+06	9.88828e+06	7.15988e+06	1.1468e+07
KMW0460	69	41	154.136	C10H18O	Geraniol	Terpenoids	106-24-1	1255.60949298813	4.30771e+06	4.15146e+06	4.8163e+06	5.63358e+06	5.51169e+06	4.83426e+06	1.54715e+07	1.57162e+07	1.7603e+07
KMW0669	71	41	130.063	C6H10O3	D-Pantolactone	Ester	599-04-2	1036.99731903485	1.21221e+06	1.26219e+06	1.31752e+06	1.56569e+06	1.45309e+06	1.4216e+06	1.66049e+06	1.71115e+06	1.83118e+06
NMW0015*017	68	93	136.125	C10H16	(-)-Limonene	Terpenoids	5989-54-8	1030.90128755365	1.01182e+06	1.00078e+06	1.06622e+06	1.16259e+06	1.19347e+06	1.18966e+06	1.62164e+06	1.66866e+06	1.76902e+06
NMW0104*285	93	69	154.136	C10H18O	Geranyl alcohol	Terpenoids	624-15-7	1260	2.65436e+06	2.62025e+06	2.88157e+06	3.65047e+06	3.3785e+06	3.0491e+06	9.88828e+06	7.15988e+06	1.1468e+07
QWMW1238*308	67	55	166.099	C10H14O2	trans-Carvone oxide	Terpenoids	18383-49-8	1263	774237	767024	894630	1.03617e+06	1.0352e+06	914970	2.79134e+06	2.83872e+06	3.15014e+06
QWMW1263	84	69	126.104	C8H14O	2-Octen-4-one	Ketone	4643-27-0	1031	4.00354e+06	4.03461e+06	4.18549e+06	4.98873e+06	4.78479e+06	4.63439e+06	5.57373e+06	5.7588e+06	6.15552e+06
WAMW0407	70	56	144.115	C8H16O2	Heptyl formate	Ester	112-23-2	1039	7.69712e+06	7.9493e+06	8.29154e+06	9.81437e+06	9.14914e+06	8.96043e+06	1.04952e+07	1.07924e+07	1.15086e+07
XMW0446	98	42	129.079	C6H11NO2	2,4-Dimethyl-2-oxazoline-4-methanol	Alcohol	39986-37-3	1031	3.28373e+06	3.22665e+06	3.36126e+06	4.01892e+06	3.95627e+06	3.80859e+06	4.68597e+06	4.86441e+06	5.24711e+06
XMW0486	82	56	140.12	C9H16O	2,2,6-Trimethylcyclohexanone	Ketone	2408-37-9	1036	1.71092e+06	1.73332e+06	1.7959e+06	2.15603e+06	2.04257e+06	1.99444e+06	2.40546e+06	2.47315e+06	2.65641e+06
XMW0671	69	70	98.084	C5H10N2	1,7-Diazabicyclo[2.2.1]heptane	Heterocyclic compound	279-42-5	1031	3.16631e+06	3.27836e+06	3.41809e+06	4.05206e+06	3.77521e+06	3.6999e+06	4.34783e+06	4.47717e+06	4.79049e+06
XMW0679	43	45	176.105	C8H16O4	Metaldehyde	Aldehyde	108-62-3	1035	4.37241e+06	3.66365e+06	3.84928e+06	4.50986e+06	5.19907e+06	5.02426e+06	6.14499e+06	6.28026e+06	6.71059e+06
YZMW0354	41	68	114.104	C7H14O	Cycloheptanol	Alcohol	502-41-0	1022	3.31761e+06	2.75864e+06	2.91571e+06	3.39881e+06	3.98472e+06	3.87353e+06	4.70495e+06	4.82528e+06	5.13516e+06
XMW1064	93	91	136.1	C8H12N2	Diazatricyclooctene	Heterocyclic compound	109746-10-3	1225	676927	654766	744732	758516	693658	651212	707956	738464	860775
GMW0087	70	41	154.136	C10H18O	trans-2-Decenal	Aldehyde	3913-81-3	1263	325663	307938	351529	468593	421072	355415	1.2217e+06	1.24139e+06	1.42883e+06
GMW0132*202	67	69	114.068	C6H10O2	trans-2-Methyl-2-pentenoic acid	Acid	16957-70-3	1021	755576	760730	807906	893890	909815	904172	1.2166e+06	1.25374e+06	1.32696e+06
XMW3574*314	55	125	170.131	C10H18O2	Ethyl (E)-2-octenoate	Ester	7367-82-0	1249	260814	261020	297752	396224	354203	305491	1.00515e+06	1.02767e+06	1.16965e+06
WAMW0630*257	93	77	136.125	C10H16	d-Sylvestrene	Terpenoids	1461-27-4	1027	492186	478867	516798	448587	519248	522904	959960	971736	1.01164e+06
KMW0435	83	70	154.136	C10H18O	(Z)-2-Decenal	Aldehyde	2497-25-8	1252	191274	162123	213313	274669	243914	212717	711400	723980	826557
XMW0028	97	96	125.12	C8H15N	Coniceine	Heterocyclic compound	1604-01-9	1024	898989	885706	925738	1.10197e+06	1.07761e+06	1.04654e+06	1.27839e+06	1.3288e+06	1.43138e+06
XMW0367*041	57	71	184.219	C13H28	2,4-Dimethylundecane	Hydrocarbons	17312-80-0	1208	432022	393315	434650	461953	434235	423541	620563	616878	652764
QWMW0387*306	123	122	164.131	C10H16N2	2-Butyl-3,5-dimethylpyrazine	Heterocyclic compound	50888-63-6	1254	727791	690806	750710	971790	853712	740421	2.31088e+06	2.32401e+06	2.58375e+06
D81	81	94	168.079	C9H12O3	Ethyl 2-furanpropionate	Ester	10031-90-0	1192	64648.2	60380.3	75370.6	96426.1	91854.1	81063.4	707707	729153	821428
D350*202	67	69	114.068	C6H10O2	2-Methyl-2-pentenoic acid	Acid	3142-72-1	974	755576	760730	807906	893890	909815	904172	1.2166e+06	1.25374e+06	1.32696e+06
KMW0396*314	55	125	170.131	C10H18O2	Ethyl2-octenoate	Ester	2351-90-8	1243	260814	261020	297752	396224	354203	305491	1.00515e+06	1.02767e+06	1.16965e+06
XMW1330*397	71	85	184.219	C13H28	3-Methyldodecane	Hydrocarbons	17312-57-1	1271	270647	267006	299053	381443	337300	303401	993679	1.00582e+06	1.15609e+06
WAMW2089	84	127	127.1	C7H13NO	Cyclohexylformamide	Amine	766-93-8	1261.09012412304	243635	223149	287177	414161	372879	311100	1.29036e+06	1.31689e+06	1.47216e+06
KMW0198*257	93	77	136.125	C10H16	alpha Phellandrene	Terpenoids	99-83-2	1036	492186	478867	516798	448587	519248	522904	959960	971736	1.01164e+06
KMW0247*257	93	77	136.125	C10H16	beta-Phellandrene	Terpenoids	555-10-2	1031	492186	478867	516798	448587	519248	522904	959960	971736	1.01164e+06
KMW0445	136	91	136.052	C8H8O2	Phenylacetic acid	Acid	103-82-2	1262	333682	328337	360368	460607	420655	414645	1.14096e+06	1.15594e+06	1.28395e+06
D188	80	123	123.043	C5H5N3O	Pyrazinamide	Heterocyclic compound	98-96-4	1250	560630	537486	644764	787970	742451	670409	2.07332e+06	2.10649e+06	2.40036e+06
XMW1136	93	111	170.131	C10H18O2	Lilac alcohol C	Alcohol	33081-36-6	1219	504825	492319	530155	617144	564423	515931	582980	602277	725130
WAMW0282	92	91	162.141	C12H18	Hexylbenzene	Aromatics	1077-16-3	1263.80798274002	570429	560003	613873	834990	706325	647866	2.08821e+06	2.1256e+06	2.4172e+06
GMW0111*267	73	99	142.099	C8H14O2	2-Octenoic acid, (E)-	Acid	1871-67-6	1206.74217907228	61185.4	1769.29	64469.3	1769.29	1769.29	1769.29	8846.46	1769.29	1769.29
YZMW0369*344	175	173	189.959	C7H4Cl2O2	Benzoic acid, 2,4-dichloro-	Acid	50-84-0	1510	71900.5	70084	79411.8	14016.8	14016.8	14016.8	14016.8	14016.8	14016.8
KMW0075*003	45	57	90.068	C4H10O2	2,3-Butanediol	Alcohol	513-85-9	786.96558915537	2.9213e+06	2.83801e+06	2.2862e+06	1.85246e+06	1.83834e+06	1.56776e+06	1.96029e+06	1.52282e+06	1.89087e+06
KMW0092*175	51	98	98.037	C5H6O2	2-Furanmethanol	Alcohol	98-00-0	856.2558356676	4.47408e+06	4.33224e+06	3.91317e+06	3.47386e+06	3.30614e+06	3.08796e+06	3.29411e+06	3.28909e+06	3.53003e+06
KMW0225*186	67	82	100.089	C6H12O	3-Hexen-1-ol, (E)-	Alcohol	928-97-2	852	888806	902011	905113	607451	514935	475532	834256	919802	1.04589e+06
KMW0098*186	67	82	100.089	C6H12O	3-Hexen-1-ol, (Z)-	Alcohol	928-96-1	856.478405315615	888806	902011	905113	607451	514935	475532	834256	919802	1.04589e+06
WAMW1796*189	56	41	102.104	C6H14O	1-Pentanol, 4-methyl-	Alcohol	626-89-1	843	1.68848e+07	1.63931e+07	1.49527e+07	1.30491e+07	1.23925e+07	1.15752e+07	1.20042e+07	1.20205e+07	1.29576e+07
WAMW1611*189	56	41	102.104	C6H14O	1-Pentanol, 3-methyl-	Alcohol	589-35-5	845.997157745144	1.68848e+07	1.63931e+07	1.49527e+07	1.30491e+07	1.23925e+07	1.15752e+07	1.20042e+07	1.20205e+07	1.29576e+07
QWMW0304*191	70	104	104.066	C5H12S	1-Butanethiol, 3-methyl-	Alcohol	541-31-1	794	2.74673e+06	2.50091e+06	2.02255e+06	1.56412e+06	1.62739e+06	1.30003e+06	1.56798e+06	1.49681e+06	1.54689e+06
NMW0109*224	78	124	124.052	C7H8O2	1,2-Benzenediol, 3-methyl-	Alcohol	488-17-5	1264	103852	103666	125612	145322	138178	129264	369513	374432	421795
YZMW0161	59	43	130.136	C8H18O	3-Heptanol, 2-methyl-	Alcohol	18720-62-2	970	7770.88	6306.48	7195.52	12333.3	7806.83	6810.95	6989.84	7392.78	7421.29
QWMW0606*296	73	111	158.167	C10H22O	3-Octanol, 3,6-dimethyl-	Alcohol	151-19-9	1098	200061	184630	195872	177506	166994	162692	189239	182908	201274
D1625*296	73	111	158.167	C10H22O	3-Octanol, 3,7-dimethyl-	Alcohol	78-69-3	1100	200061	184630	195872	177506	166994	162692	189239	182908	201274
KMW0523*317	55	69	172.183	C11H24O	1-Undecanol	Alcohol	112-42-5	1371	180276	148073	180085	51279.7	42346.7	39250.7	42290.9	7850.14	52059.9
KMW0095*005	98	42	98.073	C6H10O	2-Hexenal	Aldehyde	505-57-7	851	3.95241e+07	3.88057e+07	3.74302e+07	2.68056e+07	2.67821e+07	1.88563e+07	2.59537e+07	2.62336e+07	2.85385e+07
KMW0088*005	98	42	98.073	C6H10O	2-Hexenal, (E)-	Aldehyde	6728-26-3	853.202676864245	3.95241e+07	3.88057e+07	3.74302e+07	2.68056e+07	2.67821e+07	1.88563e+07	2.59537e+07	2.62336e+07	2.85385e+07
WMW0044*177	80	69	98.073	C6H10O	3-Hexenal	Aldehyde	4440-65-7	810	3.05664e+06	2.85099e+06	2.26548e+06	1.70431e+06	1.65712e+06	1.43431e+06	1.70647e+06	1.63314e+06	1.52575e+06
KMW0068*177	80	69	98.073	C6H10O	3-Hexenal, (Z)-	Aldehyde	6789-80-6	800	3.05664e+06	2.85099e+06	2.26548e+06	1.70431e+06	1.65712e+06	1.43431e+06	1.70647e+06	1.63314e+06	1.52575e+06
KMW0157*012	41	83	112.089	C7H12O	2-Heptenal, (E)-	Aldehyde	18829-55-5	958	35583.7	28904.7	32805.7	33695.4	29029.7	26225.9	27696.1	23355.6	28734.6
XMW0015*217	91	119	120.058	C8H8O	Benzaldehyde, 4-methyl-	Aldehyde	104-87-0	1084.21052631579	81369	79865.4	87428.8	234973	218285	212253	105231	136312	149558
WAMW1895*260	81	41	138.104	C9H14O	2,4-Nonadienal	Aldehyde	6750-03-4	1214	26093.1	26644.2	27054.3	22612.8	24153	21988.6	23157.7	26037.6	29142.7
WMW0057*264	112	41	140.12	C9H16O	6-Nonenal, (Z)-	Aldehyde	2277-19-2	1103.52187833511	89395.3	90756.9	96892.1	70300.5	62232.1	65123.1	84764.7	78108.6	82918.1
WMW0168*086	153	55	168.115	C10H16O2	Lilac Aldehyde	Aldehyde	67920-63-2	1197	4089.68	4011.5	2233.63	3245.72	3071.97	4242.44	3167.72	3306.83	4145.14
KMW0513*053	70	41	168.151	C11H20O	2-Undecenal	Aldehyde	2463-77-6	1367	835.399	9135.22	835.399	5663.83	5046.37	5670.08	4177	835.399	5567.87
XMW0820*221	106	121	121.089	C8H11N	Benzenamine, 2-ethyl-	Amine	578-54-1	1122	783.568	783.568	783.568	783.568	783.568	783.568	783.568	783.568	3917.84
KMW0307*246	117	92	132.094	C10H12	Benzene, 1-methyl-4-(1-methylethenyl)-	Aromatics	1195-32-0	1092.1589688507	48827.2	39625.5	50731.9	41742.4	41662.4	40734.4	46398.4	54986	59674.7
KMW0273*027	134	119	134.11	C10H14	Benzene, 1,2,4,5-tetramethyl-	Aromatics	95-93-2	1107	103857	96805.5	101118	105559	98939.2	102661	91254.1	88960.4	96008.5
NMW0794*250	91	134	134.11	C10H14	Benzene, (1-methylpropyl)-	Aromatics	135-98-8	1001	126931	126931	126931	126931	126931	126931	825916	126931	126931
XMW0662*082	142	141	142.078	C11H10	Naphthalene, 2-methyl-	Aromatics	91-57-6	1297	150.725	150.725	150.725	150.725	150.725	150.725	824.321	753.626	912.704
QWMW1164*289	156	141	156.094	C12H12	Naphthalene, 1,5-dimethyl-	Aromatics	571-61-9	1440	72777.7	66362.7	78216.4	45382.8	45668.5	23138.6	24621	22838.3	40131.6
XMW1350*312	155	169	170.11	C13H14	Naphthalene, 2,3,6-trimethyl-	Aromatics	829-26-5	1550	8777.19	5397.28	7299.17	5992.6	4618.91	4615.1	6513.05	4677.32	5320.72
QWMW0814*321	159	174	174.141	C13H18	Naphthalene, 1,2,3,4-tetrahydro-1,1,6-trimethyl-	Aromatics	475-03-6	1258	44179.1	37759.4	44912.8	45047	42209.6	41892.9	42674.8	41909.1	41741.2
WMW0210*079	82	67	142.099	C8H14O2	2-Hexen-1-ol, acetate, (E)-	Ester	2497-18-9	1015	1.87221e+06	1.71858e+06	1.8009e+06	1.10806e+06	1.1011e+06	1.06118e+06	852170	860877	882579
KMW0303*301	131	103	162.068	C10H10O2	2-Propenoic acid, 3-phenyl-, methyl ester	Ester	103-26-4	1389.34290447267	166677	144045	167236	58441.6	49040.1	46158	44766.3	44194.1	56196.4
KMW0366*313	67	82	170.131	C10H18O2	Butanoic acid, 3-hexenyl ester, (Z)-	Ester	16491-36-4	1187	371420	55676.1	407042	510958	489518	451106	482355	499749	543912
D273*023	103	70	172.146	C10H20O2	Butanoic acid, 2-methyl-, 2-methylbutyl ester	Ester	2445-78-5	1105	132132	133264	145671	97430.4	98982.8	97479.2	131410	131761	133033
KMW0449*337	95	121	182.131	C11H18O2	Bicyclo[2.2.1]heptan-2-ol, 1,7,7-trimethyl-, formate, endo-	Ester	7492-41-3	1226	44976.3	3158.47	34261.7	3158.47	35107.6	38158.5	33379.3	33528.9	29418.3
KMW0528*355	67	82	198.162	C12H22O2	Hexanoic acid, 3-hexenyl ester, (Z)-	Ester	31501-11-8	1380	140534	115351	144549	35769.1	34035.5	28027.5	26903.7	25306.3	32908.1
WAMW0211*399	91	107	122.073	C8H10O	Benzene, 1-methoxy-4-methyl-	Ether	104-93-8	1021	112314	109885	121057	136176	150431	164374	308204	317231	317310
XMW0523*019	92	65	92.037	C5H4N2	1H-Pyrrole-2-carbonitrile	Heterocyclic compound	9513-94-4	1161	100751	97886.1	105747	134820	115855	107493	110391	112756	123195
XMW0517*395	112	97	112.035	C6H8S	Thiophene, 3-ethyl-	Heterocyclic compound	1795-01-3	869	678118	585241	491378	424941	468543	423761	498733	498204	538539
KMW0183*014	122	121	122.084	C7H10N2	Pyrazine, 2-ethyl-5-methyl-	Heterocyclic compound	13360-64-0	1005	9625.18	10152.6	12045.4	10884.2	11774.4	10226.1	27608	21110.8	29735
NMW0099*238	129	102	129.058	C9H7N	Quinoline	Heterocyclic compound	91-22-5	1244.08427876823	30507.1	27898.3	31948.8	33512.6	31304.5	29642.5	36667.5	35491.3	37146.7
XMW0438*013	107	136	136.089	C9H12O	Furan, 2-(1-pentenyl)-, (E)-	Heterocyclic compound	20992-69-2	1000	48403.2	43521.6	47324.3	54410.6	62327	62371.6	147233	148994	158666
KMW0264*022	135	136	136.1	C8H12N2	Pyrazine, 3-ethyl-2,5-dimethyl-	Heterocyclic compound	13360-65-1	1081	76335.8	73679.2	82677	54719.2	51636.8	49211.7	68912.9	68962.1	71110.6
KMW0268*022	135	136	136.1	C8H12N2	Pyrazine, 2-ethyl-3,5-dimethyl-	Heterocyclic compound	13925-07-0	1084	76335.8	73679.2	82677	54719.2	51636.8	49211.7	68912.9	68962.1	71110.6
QWMW0269*255	108	109	136.1	C8H12N2	Pyrazine, 2-methyl-6-propyl-	Heterocyclic compound	29444-46-0	1090	718676	585116	637035	558433	530209	518970	663648	665341	711622
D323*087	140	107	140.041	C6H8N2S	Pyrazine, 2-methyl-3-(methylthio)-	Heterocyclic compound	2882-20-4	1184	5827.69	22600.4	30613	33523.2	32075.9	30765.2	31761.6	33490.6	35363.3
XMW0528*262	97	98	140.066	C8H12S	Thiophene, 2-butyl-	Heterocyclic compound	1455-20-5	1069	241299	231780	213357	385248	365832	352021	245260	252079	254781
XMW1332*115	43	71	142.099	C8H14O2	2,2'-Bifuran, octahydro-	Heterocyclic compound	1592-33-2	1151	44428.6	38372.8	45628.9	40334.2	21282.1	17871.6	19860	18744.1	44081.5
XMW0454*035	68	59	170.131	C10H18O2	(3R,6S)-2,2,6-Trimethyl-6-vinyltetrahydro-2H-pyran-3-ol	Heterocyclic compound	39028-58-5	1173	619335	486059	634340	855187	695712	437777	448948	361790	421501
XMW0403*291	156	99	156.188	C11H24	Nonane, 2,5-dimethyl-	Hydrocarbons	17302-27-1	1021	14095.7	11468	12074.2	2293.6	2293.6	2293.6	13598.7	2293.6	2293.6
XMW0108*356	85	71	198.235	C14H30	2,4-Dimethyldodecane	Hydrocarbons	6117-99-3	1313	30494.3	28560.8	32648.4	34076.2	34558.5	34087	33426.7	30630.9	28736.3
WAMW0403*178	42	69	98.073	C6H10O	Cyclopentanone, 2-methyl-	Ketone	1120-72-5	846	1.97567e+07	1.93526e+07	1.86563e+07	1.53116e+07	1.46006e+07	1.32023e+07	1.45012e+07	1.4506e+07	1.68541e+07
KMW0036*185	100	57	100.089	C6H12O	3-Hexanone	Ketone	589-38-8	784	227732	185620	170399	138212	144212	130517	141239	131970	157398
KMW0046*185	100	57	100.089	C6H12O	2-Hexanone	Ketone	591-78-6	788.321167883212	227732	185620	170399	138212	144212	130517	141239	131970	157398
D206*197	55	57	112.052	C6H8O2	1,2-Cyclohexanedione	Ketone	765-87-7	1025	4.80378e+06	5.24714e+06	5.47809e+06	6.45944e+06	5.79878e+06	5.76186e+06	6.48865e+06	6.60747e+06	7.11661e+06
GMW0285*227	41	111	126.068	C7H10O2	3,4-Dimethyl-1,2-cyclopentadione	Ketone	13494-06-9	1109	3.1462e+06	3.01917e+06	3.25864e+06	2.41449e+06	2.3254e+06	2.26062e+06	2.92186e+06	2.9429e+06	3.07096e+06
KMW0176*228	108	58	126.104	C8H14O	5-Hepten-2-one, 6-methyl-	Ketone	110-93-0	987.689097548253	219009	217417	237361	142364	144018	141067	154930	156073	173878
NMW0189*132	166	151	166.063	C9H10O3	Ethanone, 1-(2-hydroxy-4-methoxyphenyl)-	Ketone	552-41-0	1450.71306332002	3176.73	343.542	2467.69	4092.73	2130.91	2595.97	343.542	343.542	3921.87
NMW0078*258	91	137	137.048	C7H7NO2	Benzene, 1-methyl-3-nitro-	Nitrogen compounds	99-08-1	1200	559820	509313	607337	818796	683381	654241	595219	624648	685753
KMW0271*194	108	107	108.058	C7H8O	Phenol, 3-methyl-	Phenol	108-39-4	1075.42918454936	95625.3	84743.8	99406.3	88538.5	76950.4	76565.3	73943	71151.1	70779.5
YZMW0343*254	51	93	136.089	C9H12O	Phenol, 2,4,5-trimethyl-	Phenol	496-78-6	1234	11945.6	10943.3	17776	24295.4	24198.4	15281.5	23770	23808.6	26643
YZMW0707*271	115	116	144.058	C10H8O	1-Naphthalenol	Phenol	90-15-3	1514.62686567164	99440.8	96131	144131	1617.91	1617.91	1617.91	1617.91	1617.91	1617.91
YZMW0457*298	63	126	161.964	C6H4Cl2O	Phenol, 2,3-dichloro-	Phenol	576-24-9	1200	1.20065e+06	1.14706e+06	1.42563e+06	1.67277e+06	1.48614e+06	1.58983e+06	1.08076e+06	1.12099e+06	1.27052e+06
KMW0234*016	119	134	134.11	C10H14	p-Cymene	Terpenoids	99-87-6	1025.98719316969	69948	71539.7	77252.7	85228.3	100246	95701.6	174815	178452	184552
XMW0127*016	119	134	134.11	C10H14	o-Cymene	Terpenoids	527-84-4	1022	69948	71539.7	77252.7	85228.3	100246	95701.6	174815	178452	184552
KMW0386*281	120	135	152.12	C10H16O	cis-Dihydrocarvone	Terpenoids	3792-53-8	1195	1.90234e+07	1.84377e+07	2.25517e+07	3.03243e+07	2.76865e+07	2.5247e+07	1.93457e+07	2.00686e+07	2.01499e+07
QWMW1013*400	80	69	152.12	C10H16O	D-Fenchone	Terpenoids	4695-62-9	1103	5.55157e+06	5.32812e+06	5.73716e+06	3.83297e+06	3.69166e+06	3.48732e+06	4.82659e+06	4.85682e+06	5.10289e+06
WMW0179*400	80	69	152.12	C10H16O	L-Fenchone	Terpenoids	7787-20-4	1103	5.55157e+06	5.32812e+06	5.73716e+06	3.83297e+06	3.69166e+06	3.48732e+06	4.82659e+06	4.85682e+06	5.10289e+06
KMW0389*092	95	110	154.136	C10H18O	endo-Borneol	Terpenoids	507-70-0	1170.4157782516	1.76021e+06	1.60894e+06	1.78491e+06	2.0735e+06	1.90012e+06	1.83918e+06	1.82764e+06	1.85031e+06	1.88111e+06
NMW0062*112	112	69	154.136	C10H18O	Cyclohexanone, 5-methyl-2-(1-methylethyl)-, cis-	Terpenoids	491-07-6	1164	96651.2	96651.2	821294	967507	886748	840324	96651.2	96651.2	948560
KMW0313*112	112	69	154.136	C10H18O	Cyclohexanone, 5-methyl-2-(1-methylethyl)-, trans-	Terpenoids	89-80-5	1154	96651.2	96651.2	821294	967507	886748	840324	96651.2	96651.2	948560
NMW0184*055	136	93	192.151	C13H20O	Ionone	Terpenoids	8013-90-9	1428	40453.6	39000.7	42337.4	18642	25117.7	24801.4	19292.5	18258.5	23717
KMW0554*055	136	93	192.151	C13H20O	.alpha.-Ionone	Terpenoids	127-41-3	1435.12278697887	40453.6	39000.7	42337.4	18642	25117.7	24801.4	19292.5	18258.5	23717
WMW0021*065	159	129	202.172	C15H22	trans-Calamenene	Terpenoids	73209-42-4	1529	12481	10435.7	9091.68	1158.74	1158.74	6442.54	5793.71	6322.65	6566.97
XMW0987*358	145	131	202.172	C15H22	Eudesma-2,4,11-triene	Terpenoids	82462-31-5	1479	27653.2	26822	29489.2	5364.4	5364.4	5364.4	5364.4	5364.4	5364.4
XMW0012*064	189	161	204.188	C15H24	Naphthalene, 1,2,4a,5,6,8a-hexahydro-4,7-dimethyl-1-(1-methylethyl)-, [1S-(1.alpha.,4a.beta.,8a.alpha.)]-	Terpenoids	24406-05-1	1538	267785	263516	295835	978.805	734.305	146.861	1014.76	1598.07	1338.21
XMW0009*064	189	161	204.188	C15H24	Naphthalene, 1,2,4a,5,8,8a-hexahydro-4,7-dimethyl-1-(1-methylethyl)-, [1S-(1.alpha.,4a.beta.,8a.alpha.)]-	Terpenoids	523-47-7	1518	267785	263516	295835	978.805	734.305	146.861	1014.76	1598.07	1338.21
KMW0618*064	189	161	204.188	C15H24	Naphthalene, 1,2,3,5,6,8a-hexahydro-4,7-dimethyl-1-(1-methylethyl)-, (1S-cis)-	Terpenoids	483-76-1	1524	267785	263516	295835	978.805	734.305	146.861	1014.76	1598.07	1338.21
KMW0606*061	161	105	204.188	C15H24	.alpha.-Muurolene	Terpenoids	10208-80-7	1499	522927	506332	569414	1319.84	1319.84	1319.84	6599.18	1319.84	1319.84
KMW0597*061	161	105	204.188	C15H24	.gamma.-Muurolene	Terpenoids	30021-74-0	1477	522927	506332	569414	1319.84	1319.84	1319.84	6599.18	1319.84	1319.84
KMW0573*147	69	41	204.188	C15H24	(E)-.beta.-Farnesene	Terpenoids	18794-84-8	1457	90749.8	75120.5	102326	87196.7	70760.3	70905.5	62266.7	64962.4	73707.6
XMW1412*054	119	93	204.188	C15H24	2-Epi-.alpha.-funebrene	Terpenoids	65354-33-8	1389	78794.5	110058	78707.4	38678.6	41021	14244.9	37397.1	35004.7	9597.12
KMW0624*381	93	123	222.198	C15H26O	Cis-Nerolidol	Terpenoids	3790-78-1	1544	32297	6459.41	32935.6	6459.41	6459.41	6459.41	6459.41	6459.41	6459.41
KMW0630*381	93	123	222.198	C15H26O	1,6,10-Dodecatrien-3-ol, 3,7,11-trimethyl-, (E)-	Terpenoids	40716-66-3	1567.71888028589	32297	6459.41	32935.6	6459.41	6459.41	6459.41	6459.41	6459.41	6459.41
XMW0187*024	82	71	152.12	C10H16O	1,5,7-Octatrien-3-ol, 3,7-dimethyl-	Alcohol	29957-43-5	1107	1.68511e+06	1.59398e+06	1.70527e+06	1.43358e+06	1.33076e+06	1.30414e+06	1.57023e+06	1.55503e+06	1.68388e+06
KMW0290*024	82	71	152.12	C10H16O	Hotrienol	Alcohol	20053-88-7	1106	1.68511e+06	1.59398e+06	1.70527e+06	1.43358e+06	1.33076e+06	1.30414e+06	1.57023e+06	1.55503e+06	1.68388e+06
NMW0024*193	106	107	107.073	C7H9N	Aniline, N-methyl-	Amine	100-61-8	1066	20834.2	20834.2	20834.2	20834.2	20834.2	20834.2	104927	105055	104171
WAMW2242*193	106	107	107.073	C7H9N	o-Toluidine	Amine	95-53-4	1053	20834.2	20834.2	20834.2	20834.2	20834.2	20834.2	104927	105055	104171
KMW0070*006	91	106	106.078	C8H10	Benzene, 1,3-dimethyl-	Aromatics	108-38-3	870.582662245381	250178	233149	228171	222651	226928	213192	218110	224646	208251
XMW0312*006	91	106	106.078	C8H10	Ethylbenzene	Aromatics	100-41-4	862.671719564188	250178	233149	228171	222651	226928	213192	218110	224646	208251
NMW0037*023	103	70	172.146	C10H20O2	Butanoic acid, 3-methyl-, 3-methylbutyl ester	Ester	659-70-1	1104	132132	133264	145671	97430.4	98982.8	97479.2	131410	131761	133033
D272*145	70	85	172.146	C10H20O2	Butanoic acid, 3-methyl-, 2-methylbutyl ester	Ester	2445-77-4	1107	323455	294759	351976	635754	469082	446016	437891	403490	587173
D289*145	70	85	172.146	C10H20O2	n-Amyl isovalerate	Ester	25415-62-7	1110	323455	294759	351976	635754	469082	446016	437891	403490	587173
XMW1097*076	82	67	198.162	C12H22O2	Hexanoic acid, 3-hexenyl ester	Ester	84434-19-5	1361	14918.3	16416.7	25616.5	5925.85	5382.15	7815.9	6523.19	9399.25	5996.93
D199*029	43	71	158.094	C8H14O3	Hexanoic acid, 3-oxo-, ethyl ester	Ester	3249-68-1	1115	4.0524e+06	3.87348e+06	4.137e+06	3.0595e+06	2.89742e+06	2.82032e+06	3.59113e+06	3.59967e+06	3.78087e+06
XMW0449*029	43	71	158.094	C8H14O3	Butanoic acid, anhydride	Ester	106-31-0	1097	4.0524e+06	3.87348e+06	4.137e+06	3.0595e+06	2.89742e+06	2.82032e+06	3.59113e+06	3.59967e+06	3.78087e+06
XMW0951*347	119	84	194.131	C12H18O2	2-Cyclohexen-1-ol, 2-methyl-5-(1-methylethenyl)-, acetate, (1R-cis)-	Ester	7111-29-7	1344	4113.53	4113.53	4113.53	4113.53	23902	25068.4	4113.53	4113.53	4113.53
XMW0956*347	119	84	194.131	C12H18O2	2-Cyclohexen-1-ol, 2-methyl-5-(1-methylethenyl)-, acetate, cis-	Ester	1205-42-1	1362	4113.53	4113.53	4113.53	4113.53	23902	25068.4	4113.53	4113.53	4113.53
D441*142	136	121	238.193	C15H26O2	Butanoic acid, 3-methyl-, 3,7-dimethyl-2,6-octadienyl ester, (Z)-	Ester	3915-83-1	1582	2200.61	2200.61	11003	2200.61	2200.61	2200.61	2200.61	2200.61	2200.61
KMW0638*142	136	121	238.193	C15H26O2	Geranyl isovalerate	Ester	109-20-6	1606	2200.61	2200.61	11003	2200.61	2200.61	2200.61	2200.61	2200.61	2200.61
GMW0039	112	95	112.016	C5H4O3	2-Furancarboxylic acid	Acid	88-14-2	1063.41201716738	81881.4	72227	76706.1	247809	233129	228367	115013	161452	166888
BPMW003	96	95	112.016	C5H4O3	3-Furancarboxylic acid	Acid	488-93-7	995.688311688312	225933	213631	224508	211061	217605	202050	234433	202168	267342
D1352	77	81	152.047	C8H8O3	Benzoic acid, 3-methoxy-	Acid	586-38-9	1413	2222.12	2222.12	2222.12	2222.12	2222.12	11110.6	2222.12	2222.12	2222.12
GMW0066	135	123	152.047	C8H8O3	Benzoic acid, 2-methoxy-	Acid	579-75-9	1482.86693318104	94142.2	94481.2	92013	127506	91907.4	91543.5	87287.8	81409.1	118817
WAMW2125	73	55	72.021	C3H4O2	2-Propenoic acid	Acid	79-10-7	784	428354	397506	325605	268849	279285	246415	265200	264927	294618
D179	45	60	88.016	C3H4O3	Propanoic acid, 2-oxo-	Acid	127-17-3	1249	23079.7	23166.1	26795.3	28706.3	26719.5	22616.4	25296.8	23464.5	29521.8
KMW0035	60	73	88.052	C4H8O2	Butanoic acid	Acid	107-92-6	790.409538621047	24820	20170.5	16819.7	13614.3	14688.4	12602.7	14235	13197	14401.5
GMW0118	44	45	89.995	C2H2O4	Oxalic acid	Acid	144-62-7	1037	242456	190740	198371	241658	282949	278197	339525	343402	369993
NMW0765	57	73	102.032	C4H6O3	Butanoic acid, 2-oxo-	Acid	600-18-0	848	3.78365e+07	3.56728e+07	3.46941e+07	2.89936e+07	2.74324e+07	2.56748e+07	2.66963e+07	2.66727e+07	2.87308e+07
KMW0096	87	60	102.068	C5H10O2	Butanoic acid, 3-methyl-	Acid	503-74-2	850.497394599716	67205.3	55458.4	7364.05	42452.1	50863.1	42282.5	62307.7	59650.7	65720.1
YZMW0545	42	41	103.063	C4H9NO2	.alpha.-Aminoisobutanoic acid	Acid	62-57-7	965	48781.9	43108.4	49387.1	37261	35749	34848.2	32091.5	36989.2	33768.9
GMW0200	70	97	112.052	C6H8O2	Sorbic Acid	Acid	110-44-1	1068.7969924812	263549	249946	273088	444423	428417	398452	337167	346335	388037
XMW0032	114	96	114.032	C5H6O3	4,5-Dihydro-3-furoic acid	Acid	98021-62-6	1198	19986.8	16697	21007.9	22703.3	19856	22292	19390	20223.6	18953.5
QWMW1113	43	73	114.068	C6H10O2	3-Hexenoic acid, (E)-	Acid	1577-18-0	1003	1.25618e+06	1.15992e+06	1.21503e+06	683606	688107	674359	553713	535496	564674
XMW2299	99	41	117.079	C5H11NO2	4-(Methylamino)butyric acid	Acid	1119-48-8	1075	7636.55	6802.02	9934.98	15648.1	13187.1	14543.8	11402.2	12403.6	11932.5
XMW3471	42	55	117.079	C5H11NO2	5-Aminovaleric acid	Acid	660-88-8	1249	58777.4	50999.6	61767.8	71031.4	63318.9	57272.1	58707.7	57184.9	68380.4
NMW0054	61	120	120.025	C4H8O2S	Propanoic acid, 3-(methylthio)-	Acid	646-01-5	1092.91845493562	4432.41	3189.67	3843.35	5873.23	3883.9	4709.59	5860.8	5516.29	5465.43
YZMW0241	56	55	129.079	C6H11NO2	L-Pipecolinic acid	Acid	3105-95-1	1253	895275	814506	929349	1.03477e+06	945895	869531	1.15769e+06	681861	840195
XMW0026	60	73	130.099	C7H14O2	Heptanoic acid	Acid	111-14-8	1079.91407089151	12971.3	12122.1	12074.7	26664.5	19815.3	18659.9	21668.4	28204.5	25247.4
YZMW0491	41	45	131.095	C6H13NO2	Aminocaproic acid	Acid	60-32-2	1323	9825.7	12446.5	13820.1	11924	9503.66	10150.5	14048.4	11713.7	10588.1
YZMW0349	71	43	132.079	C6H12O3	.alpha.-Hydroxyisocaproic acid	Acid	498-36-2	1124	8486.02	8486.02	49302.9	48608.1	42430.1	49973.8	8486.02	8486.02	8486.02
YZMW0668	138	140	137.932	C2H3BrO2	Acetic acid, bromo-	Acid	79-08-3	1032	376.008	1880.04	2377.74	2842.94	2256.56	1924.27	2385.03	2771.4	3181.01
NMW0240	138	121	138.032	C7H6O3	Benzoic acid, 4-hydroxy-	Acid	99-96-7	1558	391.39	391.39	1956.95	391.39	391.39	391.39	391.39	391.39	391.39
YZMW0723	53	81	140.047	C7H8O3	2-Furanpropionic acid	Acid	935-13-7	1158	105304	97158.8	110216	130546	117025	110973	112142	108694	130658
QWMW1128	60	82	142.099	C8H14O2	Cyclohexaneacetic acid	Acid	5292-21-7	1236	100467	89346.7	107183	116427	107857	96373	104432	99196.4	120876
XMW1234	99	57	144.053	C5H8N2O3	Propanoic acid, 2-acetylhydrazono-	Acid	64096-81-7	1359	4205.05	618.616	3677.66	4521.66	3130.54	3093.08	4165.22	3770.66	3572.42
YZMW0257	43	42	146.022	C5H6O5	2-Oxopentanedioic acid	Acid	328-50-7	1404	64234.9	59932.5	59893.3	57195.7	49674.1	49169.6	47962.5	51392.6	45430.1
KMW0572	148	147	148.052	C9H8O2	trans-Cinnamic acid	Acid	140-10-3	1451	2431.01	1578.33	1590.71	1908.71	253.139	2090.23	1265.7	253.139	1471.89
BPMW007	79	105	150.068	C9H10O2	m-Tolylacetic acid	Acid	621-36-3	1341.90528634361	671709	655850	726257	307864	292213	293277	325857	320589	353010
YZMW0195	105	106	151.063	C8H9NO2	Benzoic acid, 2-amino-4-methyl-	Acid	2305-36-4	1538	20136	4027.19	4027.19	4027.19	4027.19	4027.19	4027.19	4027.19	4027.19
NMW0171	77	107	152.047	C8H8O3	Acetic acid, phenoxy-	Acid	122-59-8	1389	10639.5	10639.5	10639.5	117515	97659.1	94719.9	84797.2	84229.1	108616
YZMW0710	79	39	152.047	C8H8O3	Mandelic acid	Acid	90-64-2	1487	186552	156540	185765	313642	184697	196339	162657	150217	229905
QWMW0764	68	67	172.11	C9H16O3	cis-3-Hexenyllactate	Acid	61931-81-5	1187	646127	606226	731362	837595	656981	748740	771002	645131	855805
YZMW0481	115	129	172.146	C10H20O2	8-Methylnonanoic acid	Acid	5963-14-4	1328	18396.4	18688.9	18076.3	22333.8	21631.5	9882.33	8498.98	12998.1	18208.5
NMW0194*057	115	134	176.084	C11H12O2	Acetic acid, cinnamyl ester	Acid	103-54-8	1446	5373.34	691.349	6130.49	6278.13	5339.88	5033.85	691.349	691.349	5831.83
D131	54	84	84.058	C5H8O	3-Pentyn-1-ol	Alcohol	10229-10-4	797	1.41817e+06	1.29406e+06	1.02184e+06	813197	817790	707618	837211	812529	841296
WMW0188	53	83	84.058	C5H8O	2-Pentyn-1-ol	Alcohol	6261-22-9	798	2.13527e+06	1.94145e+06	1.52457e+06	1.22135e+06	1.21374e+06	1.07217e+06	1.26285e+06	1.23505e+06	1.23472e+06
XMW2607	43	45	90.068	C4H10O2	2,3-Butanediol, [S-(R*,R*)]-	Alcohol	19132-06-0	794	9.18528e+06	8.46808e+06	6.5498e+06	5.48949e+06	5.69481e+06	4.88486e+06	5.60157e+06	5.55096e+06	6.13504e+06
GMW0401	68	69	100.089	C6H12O	3-Hexen-1-ol	Alcohol	544-12-7	855	1.01615e+07	9.5822e+06	9.41376e+06	7.47076e+06	7.17948e+06	6.73502e+06	6.30747e+06	6.42485e+06	7.63541e+06
D1660	81	82	100.089	C6H12O	5-Hexen-1-ol	Alcohol	821-41-0	868	81546.5	72878.2	5963.29	64537.2	64465.5	60057.4	79812	78690.6	84093
QWMW1221	60	61	104.066	C5H12S	2-Butanethiol, 3-methyl-	Alcohol	2084-18-6	773	42033.5	34543.3	27230.8	33142.7	36866.1	33614.7	40954.2	39323.3	39521.5
YZMW0521	73	55	116.12	C7H16O	3-Hexanol, 2-methyl-	Alcohol	617-29-8	858	98672.7	95672.7	91013.3	54150.2	60252.5	60718.2	54943.5	58072.2	58583.3
YZMW0539	55	39	116.12	C7H16O	2-Hexanol, 2-methyl-	Alcohol	625-23-0	786	8.76689e+06	8.07086e+06	6.39399e+06	5.11978e+06	5.1413e+06	4.55143e+06	5.21542e+06	5.08887e+06	5.29573e+06
QWMW1099	79	69	128.12	C8H16O	5-Octen-1-ol, (Z)-	Alcohol	64275-73-6	1074	93821.4	18764.3	18764.3	396788	378838	363896	237406	239908	258679
WMW0127	95	81	128.12	C8H16O	3-Octen-1-ol, (Z)-	Alcohol	20125-84-2	1055	24526	24462.1	25688.5	4867.78	24955.2	24338.9	46489.3	37702.6	48413.3
KMW0173	85	57	128.12	C8H16O	1-Octen-3-ol	Alcohol	3391-86-4	979.760041731873	21885.1	16910	23241.7	16978.4	17211.6	12061.8	16122.9	17447.8	20433.3
XMW1122	45	41	128.12	C8H16O	7-Octen-2-ol	Alcohol	39546-75-3	1064	24716.9	31131.8	31118.2	56364.3	52580.7	51589.4	37793	41261.8	45968.7
XMW0642	95	71	128.12	C8H16O	Cyclohexanol, 3,5-dimethyl-	Alcohol	5441-52-1	973	20934.2	18703	18190.5	20397.5	15834.7	19996.6	18111.5	16663.6	17041.7
XMW0117	95	71	128.12	C8H16O	3,4-Dimethylcyclohexanol	Alcohol	5715-23-1	1126	23336.3	23216.6	22145.5	23725.6	25621	25714.1	26384.8	26131.7	29998.1
YZMW0310	72	71	130.136	C8H18O	3-Hexanol, 2,2-dimethyl-	Alcohol	4209-90-9	906	1358.95	1358.95	1358.95	1358.95	1358.95	1358.95	1358.95	6892.2	6794.74
YZMW0291	97	55	130.136	C8H18O	2-Hexanol, 2,5-dimethyl-, (S)-	Alcohol	3730-60-7	857	2.95748e+07	3.00233e+07	2.89572e+07	2.22695e+07	2.05389e+07	1.42978e+07	2.11582e+07	2.12163e+07	2.31559e+07
KMW0276	56	55	130.136	C8H18O	1-Octanol	Alcohol	111-87-5	1069.76369495166	195583	186825	191108	340249	318566	297314	273261	284975	331190
KMW0354	122	93	140.12	C9H16O	2,6-Nonadien-1-ol	Alcohol	7786-44-9	1167	38435	32563.2	37698.2	41889	43847.6	30456.9	31917.3	30048.5	44427.9
QWMW1034	72	43	142.136	C9H18O	1-Nonen-3-ol	Alcohol	21964-44-3	1080	60725.1	52934	56996.5	166629	157409	150254	57287.7	81536.6	83153.1
GMW0186	45	69	144.151	C9H20O	4-Heptanol, 2,6-dimethyl-	Alcohol	108-82-7	996.045785639958	197516	190069	201120	144146	131852	125370	137817	122837	160336
GMW0278	59	69	144.151	C9H20O	2-Heptanol, 2,6-dimethyl-	Alcohol	13254-34-7	1023	188254	209447	219335	253628	228881	229605	259020	262904	285325
D1396	115	97	144.151	C9H20O	3-Nonanol	Alcohol	624-51-1	1095	7456.62	7997.61	7322.5	11189.9	10237.6	12604.7	17759.9	18466.5	19532.6
WAMW1658	126	101	144.151	C9H20O	4-Nonanol	Alcohol	5932-79-6	1088	82328.7	74995	79396.6	66746.8	62461.1	67781.1	78845.2	75618.2	81457.6
GGMW0105	138	123	156.151	C10H20O	Cyclohexanol, 5-methyl-2-(1-methylethyl)-, (1.alpha.,2.beta.,5.beta.)-	Alcohol	3623-52-7	1188	16571.9	6124.28	16967	14772	14967.3	20233.8	4833.07	5514.78	23745.1
WMW0046	57	41	170.167	C11H22O	trans-2-Undecen-1-ol	Alcohol	75039-84-8	1379	32871.9	27132.4	33305.9	19728.6	15794.2	14224.4	13095.5	2619.1	16193.7
XMW0364	83	55	172.183	C11H24O	6-Undecanol	Alcohol	23708-56-7	1281	30964.4	29389.1	39494.5	42518	30329.4	31841.6	43960.5	41863.2	42988.3
WAMW1754	69	59	102.104	C6H14O	3-Hexanol	Alcohol	623-37-0	797	7.51982e+06	7.03277e+06	5.51355e+06	4.27269e+06	4.44751e+06	3.52956e+06	4.75679e+06	4.55551e+06	4.17697e+06
KMW0086	57	59	104.084	C5H12O2	1-Propanol, 3-ethoxy-	Alcohol	111-35-3	788	1.47821e+07	1.35786e+07	1.12516e+07	8.89379e+06	9.17048e+06	8.00748e+06	8.84499e+06	8.80713e+06	9.86132e+06
YZMW0052	67	43	104.084	C5H12O2	1,5-Pentanediol	Alcohol	111-29-5	993	458311	377354	450776	314891	287083	269187	727979	752771	841558
YZMW0054	43	73	104.095	C4H12N2O	Ethanol, 2-[(2-aminoethyl)amino]-	Alcohol	111-41-1	1072	258861	230798	256420	544411	529913	521299	389873	384192	366602
KMW0323	79	108	108.058	C7H8O	Benzyl alcohol	Alcohol	100-51-6	1034.76394849785	4.04574e+06	4.15523e+06	4.49922e+06	2.0081e+06	880711	1.11375e+06	821822	1.27163e+06	1.50659e+06
QWMW1194	39	80	109.053	C6H7NO	Piconol	Alcohol	586-98-1	1089	173538	166365	181886	134531	129657	126965	164565	165024	170578
D373	79	77	112.089	C7H12O	2,4-Heptadien-1-ol, (E,E)-	Alcohol	33467-79-7	1004	81129.2	46236.9	67594.2	9247.38	9247.38	9247.38	9247.38	9247.38	9247.38
KMW0097	113	114	114.014	C5H6OS	2-Methyl-3-furanthiol	Alcohol	28588-74-1	870	440340	367626	306144	327172	333245	331632	412258	400925	386083
WAMW2066	59	57	118.099	C6H14O2	2,3-Butanediol, 2,3-dimethyl-	Alcohol	76-09-5	850	208251	199529	188094	130215	121323	112697	117677	155738	166182
NMW0022	79	107	122.073	C8H10O	Benzenemethanol, .alpha.-methyl-	Alcohol	98-85-1	1061.20597652081	127892	143225	189083	97748	119145	123426	99014.3	104813	112025
D94	65	124	124.035	C7H8S	Benzenemethanethiol	Alcohol	100-53-8	1067	28949.1	31266.4	26984	65031	61836.4	63411.8	42015.9	42594.2	45686.5
GMW0300	123	45	124.035	C7H8S	Benzenethiol, 2-methyl-	Alcohol	137-06-4	1100	236851	225594	241529	205366	190715	187315	225342	227324	241526
YZMW0143	82	96	127.1	C7H13NO	3-Quinuclidinol	Alcohol	1619-34-7	1157	526983	472961	532434	656487	595569	590076	564742	567965	641062
KMW0207	95	96	128.03	C6H8OS	2-Furanmethanethiol, 5-methyl-	Alcohol	59303-05-8	995	2.31996e+06	2.26071e+06	2.3427e+06	1.77062e+06	1.70647e+06	1.58532e+06	1.61318e+06	1.67015e+06	1.89164e+06
WAMW0504	94	77	138.068	C8H10O2	Ethanol, 2-phenoxy-	Alcohol	122-99-6	1222.6904376013	14231	14139.9	13494.7	2604.93	2604.93	2604.93	2604.93	2604.93	2604.93
NMW0114*259	138	109	138.068	C8H10O2	3-Methoxybenzyl alcohol	Alcohol	6971-51-3	1287.10895361381	2143.09	1926.12	2060.71	2285.56	1219.16	1506.82	243.832	243.832	1559.31
QWMW1145	97	125	140.03	C7H8OS	Benzenethiol, 2-methoxy-	Alcohol	7217-59-6	1237	168586	160906	182839	215076	181183	167656	171592	169838	219421
NMW0091*117	96	82	141.115	C8H15NO	8-Azabicyclo[3.2.1]octan-3-ol, 8-methyl-, endo-	Alcohol	120-29-6	1204.64613722312	2.23629e+06	2.02095e+06	2.05758e+06	2.12741e+06	2.15749e+06	2.00138e+06	2.24824e+06	2.17552e+06	2.20553e+06
NMW0097*117	96	82	141.115	C8H15NO	8-Azabicyclo[3.2.1]octan-3-ol, 8-methyl-, exo-	Alcohol	135-97-7	1234	2.23629e+06	2.02095e+06	2.05758e+06	2.12741e+06	2.15749e+06	2.00138e+06	2.24824e+06	2.17552e+06	2.20553e+06
QWMW1152	95	85	142.136	C9H18O	Cyclohexanol, 3,3,5-trimethyl-	Alcohol	116-02-9	1073	125982	110744	112070	297210	287086	280666	193984	202581	201293
WMW0104	69	55	142.136	C9H18O	Cyclooctanemethanol	Alcohol	3637-63-6	1073	342894	319862	346569	638911	447166	468086	376716	462735	527242
YZMW0169	73	58	144.151	C9H20O	2-Heptanol, 5-ethyl-	Alcohol	19780-40-6	1062	20479.9	20268.6	21790	48013.9	45473.4	44317.1	33121	33388.8	33226.8
XMW0735	79	77	148.089	C10H12O	Benzenemethanol, .alpha.-2-propenyl-	Alcohol	936-58-3	1228	29070	31187.5	25580.1	116311	31483.4	99107.3	173802	170861	343108
NMW0204	152	108	151.997	C4H8O2S2	trans-O-Dithiane-4,5-diol	Alcohol	14193-38-5	1466	3360.24	3103.84	375.997	375.997	375.997	4265.11	375.997	375.997	5079.45
XMW0527	111	139	154.136	C10H18O	2-Cyclohexen-1-ol, 1-methyl-4-(1-methylethyl)-, cis-	Alcohol	29803-82-5	1122	1116.53	1116.53	1116.53	5582.67	1116.53	1116.53	1116.53	1116.53	1116.53
D298	139	121	154.136	C10H18O	3,6-Heptadien-2-ol, 2,5,5-trimethyl-, (E)-	Alcohol	26127-98-0	1000	4016.02	4242.95	3487.74	4273.82	4567.09	4165.96	5893.68	5435.25	6267.32
XMW1072	136	93	154.136	C10H18O	trans-Ocimenol	Alcohol	7643-60-9	1169	26315.7	16422.9	24525.9	15078.7	16048.6	12749.8	9204.95	8300.5	13772
D409	96	59	154.136	C10H18O	(S)-2,5-Dimethyl-3-vinylhex-4-en-2-ol	Alcohol	35671-15-9	1039	74275.7	73858.7	78779.6	87834	90307	93485.7	99575.8	105763	109593
XMW1074*286	93	111	154.136	C10H18O	1-Cyclopentene-1-methanol, 2-methyl-5-(1-methylethyl)-	Alcohol	80113-82-2	1186	504051	459359	521982	588322	545056	520008	454490	518043	525347
QWMW1279	41	55	156.151	C10H20O	Cyclohexanemethanol, .alpha.,.alpha.,4-trimethyl-	Alcohol	498-81-7	1161	161851	141346	157210	268496	194244	209963	188288	170456	248690
GGMW0053	54	95	156.151	C10H20O	(Z)-4-Decen-1-ol	Alcohol	57074-37-0	1257.55627009646	27126.1	38683	27685.3	53199.7	50413.1	30567.1	143902	145262	160584
QWMW0350	128	77	160.035	C10H8S	2-Naphthalenethiol	Alcohol	91-60-1	1518	35634	42353.7	42229.8	507.863	507.863	507.863	507.863	507.863	507.863
WMW0122	69	111	168.151	C11H20O	1-Undecyn-4-ol	Alcohol	22127-86-2	1107	7.87515e+06	6.54605e+06	7.05241e+06	5.91938e+06	5.69053e+06	5.52578e+06	7.23353e+06	7.25703e+06	7.69781e+06
KMW0058*035	68	59	170.131	C10H18O2	2H-Pyran-3-ol, 6-ethenyltetrahydro-2,2,6-trimethyl-	Alcohol	14049-11-7	1173	619335	486059	634340	855187	695712	437777	448948	361790	421501
KMW0275*088	59	94	170.131	C10H18O2	2-Furanmethanol, 5-ethenyltetrahydro-.alpha.,.alpha.,5-trimethyl-, cis-	Alcohol	5989-33-3	1074	658430	604213	661883	1.90712e+06	1.78683e+06	1.70695e+06	1.18951e+06	1.24395e+06	1.29643e+06
QWMW1268	91	65	178.136	C12H18O	Benzeneethanol, .alpha.-(2-methylpropyl)-	Alcohol	7779-78-4	1383.71065709553	20821.4	20821.4	20821.4	163810	140382	133710	130915	125683	164126
KMW0674	57	41	184.183	C12H24O	trans-2-Dodecen-1-ol	Alcohol	69064-37-5	1478	28355.2	24429.8	29150.2	34532.3	28057.9	25723.6	23803.1	25504.4	29181.8
XMW1091	69	101	188.141	C10H20O3	1-Pentanol, 5-[(tetrahydro-2H-pyran-2-yl)oxy]-	Alcohol	76102-74-4	1480	108223	88942.8	108205	170752	99572.6	102117	89581.2	83972.5	131064
KMW0633	154	83	200.214	C13H28O	n-Tridecan-1-ol	Alcohol	112-70-9	1577	912.06	4697.46	5660.54	912.06	912.06	912.06	912.06	912.06	912.06
D317	108	121	208.183	C14H24O	2-Buten-1-ol, 2-ethyl-4-(2,2,3-trimethyl-3-cyclopenten-1-yl)-	Alcohol	28219-61-6	1559	2779.24	555.848	2901.03	555.848	555.848	555.848	555.848	555.848	555.848
XMW0843	67	123	222.198	C15H26O	(2E,4S,7E)-4-Isopropyl-1,7-dimethylcyclodeca-2,7-dienol	Alcohol	198991-79-6	1574	19347.3	17631	21620.8	3526.21	3526.21	3526.21	3526.21	3526.21	3526.21
QWMW1287	94	67	140.12	C9H16O	Non-8-enal	Aldehyde	39770-04-2	1094	272061	264323	267556	461632	390245	363647	653413	684565	697957
KMW0393	98	110	154.136	C10H18O	cis-4-Decenal	Aldehyde	21662-09-9	1193	9045.38	9045.38	88984.2	45226.9	92317.2	9045.38	9045.38	9045.38	99265.1
KMW0066	56	44	100.089	C6H12O	Hexanal	Aldehyde	66-25-1	799.791449426486	2.32913e+07	2.13461e+07	1.72543e+07	1.37724e+07	1.40929e+07	1.24034e+07	1.37137e+07	1.36877e+07	1.53421e+07
NMW0769	56	73	101.084	C5H11NO	Butanal, 3-methyl-, oxime	Aldehyde	626-90-4	864	99666.5	99666.5	498333	543019	634860	654566	668033	705561	799747
XMW0051	107	51	107.037	C6H5NO	4-Pyridinecarboxaldehyde	Aldehyde	872-85-5	1025	69964.9	71906.1	70981.8	74887.7	86926.1	82972.7	218513	138586	148560
WAMW0468	108	109	109.053	C6H7NO	1H-Pyrrole-2-carboxaldehyde, 1-methyl-	Aldehyde	1192-58-1	970	15843.9	15757.4	14632.7	15414.4	15016.8	14037.4	11522.3	11408.6	10742
XMW1118	94	55	112.089	C7H12O	Cyclohexanecarboxaldehyde	Aldehyde	2043-61-0	963	10511.6	11949.7	10736.2	11997	10704.4	9723.67	9563.6	1032.44	1032.44
XMW0765	68	67	112.089	C7H12O	4-Heptenal	Aldehyde	62238-34-0	899	48156.7	46700	49773.7	33871.3	42445.5	33470.7	43745.5	40111	42507
WAMW0841	70	43	114.104	C7H14O	Hexanal, 3-methyl-	Aldehyde	19269-28-4	910	8924.16	8924.16	8924.16	8924.16	8924.16	8924.16	8924.16	44620.8	48060.3
KMW0212	92	91	120.058	C8H8O	Benzeneacetaldehyde	Aldehyde	122-78-1	1045.59613319012	234707	217272	236239	154123	183034	173904	496804	508917	533543
XMW3734	122	121	122.037	C7H6O2	Benzaldehyde, 2-hydroxy-	Aldehyde	90-02-8	1045.59613319012	25176.3	24777.9	27989.7	15881.9	17252.2	14490.8	45106.9	45563.5	50178
QWMW0596	124	94	123.068	C7H9NO	1H-Pyrrole-2-carboxaldehyde, 1-ethyl-	Aldehyde	2167-14-8	1046	6176.8	5766.77	7178.26	7172.79	9401.34	7838.02	8073.15	7561.73	8754.26
XMW0404	124	123	124.016	C6H4O3	2,5-Furandicarboxaldehyde	Aldehyde	823-82-5	1076	3641.43	3338	3854.67	9353.4	7232.24	6500.37	5189.71	5423	6312.39
KMW0186	110	44	128.12	C8H16O	Octanal	Aldehyde	124-13-0	1003.27604726101	71267.8	67072.3	72483.4	4663.52	4663.52	4663.52	4663.52	4663.52	4663.52
XMW0286	72	57	128.12	C8H16O	Hexanal, 2-ethyl-	Aldehyde	123-05-7	956	8877.9	8252.42	7849.54	22042.6	13466.7	16593.8	7325.26	14571.8	14330.6
QWMW1060	91	103	134.073	C9H10O	Benzeneacetaldehyde, .alpha.-methyl-	Aldehyde	93-53-8	1094	3.27492e+06	2.46789e+06	2.64134e+06	1.87439e+06	1.81683e+06	1.76799e+06	2.40342e+06	3.15422e+06	3.30223e+06
D219	135	136	136.052	C8H8O2	Benzaldehyde, 4-methoxy-	Aldehyde	123-11-5	1259.75148568341	18719.1	17639.9	18222.2	21573	21644.5	18870.4	53510.6	50943.5	56648.6
GMW0131	120	91	138.104	C9H14O	2,4-Dimethylcyclohex-3-ene-1-carbaldehyde	Aldehyde	68039-49-6	1095	126160	129038	140102	91732.6	88413	83477.7	122738	119386	125577
XMW0189	94	79	152.12	C10H16O	3-Cyclohexene-1-acetaldehyde, .alpha.,4-dimethyl-	Aldehyde	29548-14-9	1225	98731.6	100858	120348	123242	114615	101298	115492	120634	141258
KMW0356	110	121	152.12	C10H16O	Isoneral	Aldehyde	72203-97-5	1168	225861	199994	228273	258178	245601	234728	236893	239911	262374
w37	123	81	152.12	C10H16O	2-Cyclohexene-1-carboxaldehyde, 2,6,6-trimethyl-	Aldehyde	432-24-6	1116	105716	103260	18577.4	3715.49	3715.49	3715.49	3715.49	3715.49	3715.49
XMW0526	109	137	152.12	C10H16O	Acetaldehyde, (3,3-dimethylcyclohexylidene)-, (Z)-	Aldehyde	26532-24-1	1239	203461	204221	260529	289914	261449	249851	206762	212202	299637
D311	81	109	152.12	C10H16O	3-p-Menthen-7-al	Aldehyde	27841-22-1	1169	273490	255678	285354	336551	313050	302933	295951	289560	338690
D401	97	69	154.136	C10H18O	2-Isopropyl-5-methylhex-2-enal	Aldehyde	35158-25-9	1106	826548	781782	838557	698087	651273	636247	770279	753347	820576
QWMW1258	131	161	162.068	C10H10O2	2-Propenal, 3-(2-methoxyphenyl)-	Aldehyde	1504-74-1	1533	3003.69	600.738	600.738	600.738	600.738	600.738	600.738	600.738	600.738
YZMW0227	91	146	162.104	C11H14O	Benzaldehyde, 2,3,4,5-tetramethyl-	Aldehyde	29344-95-4	1459	4034.25	20171.2	25118	73133.7	4034.25	49452.8	43310	47280.1	49242.2
WAMW1345	151	107	166.136	C11H18O	1-Cyclohexene-1-acetaldehyde, 2,6,6-trimethyl-	Aldehyde	472-66-2	1254	3719.14	2545.3	3200.19	3655.33	8113.75	2977.86	4337.65	3471.45	2574.24
GMW0178	113	114	172.146	C10H20O2	Octanal, 7-hydroxy-3,7-dimethyl-	Aldehyde	107-75-5	1295	10363.1	9508.44	10110.2	10796.9	10639.1	10545	10174.8	10124	9278.39
WMW0217	41	55	182.167	C12H22O	2-Octenal, 2-butyl-	Aldehyde	13019-16-4	1378	89556	75884	92344.3	29654.1	20246.6	17053	19137.2	20339.8	29531
D425	69	41	192.151	C13H20O	3-Cyclohexene-1-carboxaldehyde, 4-(4-methyl-3-pentenyl)-	Aldehyde	37677-14-8	1503	2.03416e+06	2.00335e+06	2.32734e+06	16003	16003	16003	16003	16003	16003
KMW0598	82	154	198.198	C13H26O	Tridecanal	Aldehyde	10486-19-8	1513	143184	141968	160836	28393.7	28393.7	28393.7	28393.7	28393.7	28393.7
WAMW2139	147	189	204.151	C14H20O	Lilial	Aldehyde	80-54-6	1534	759.559	3797.8	4133.61	759.559	759.559	759.559	759.559	759.559	759.559
WAMW2126	58	73	73.053	C3H7NO	Acetamide, N-methyl-	Amine	79-16-3	964	6399.9	7061.57	5847.66	5092.6	5827.45	4759.77	5750.19	5726.03	4927.18
XMW1293	44	74	74.048	C2H6N2O	Acetamide, 2-amino-	Amine	598-41-4	971	3259.34	3259.34	3259.34	3259.34	19888.2	3259.34	21030.6	18892.5	23678.2
YZMW0542	41	60	75.014	C2H5NS	Ethanethioamide	Amine	62-55-5	787	1.22924e+07	1.11976e+07	8.36691e+06	7.17394e+06	7.37308e+06	6.29802e+06	7.46488e+06	7.37245e+06	7.5994e+06
XMW0148	85	57	85.039	CH3N5	1H-Tetrazol-5-amine	Amine	4418-61-5	1396	93601.7	86225.5	92494.8	88883	75750.3	72105.4	72375.2	78946.4	75523.2
YZMW0745	44	57	88.064	C3H8N2O	Urea, N,N'-dimethyl-	Amine	96-31-1	1082	16093.8	3218.76	17384.8	30424.6	31601.9	33660.8	29112.3	24646.2	28635.2
XMW0297	71	43	88.1	C4H12N2	1,4-Butanediamine	Amine	110-60-1	901	2355.64	2355.64	2355.64	2355.64	2355.64	2355.64	2355.64	2355.64	17712.7
XMW0444	42	41	97.039	C2H3N5	1,2,4,5-Tetrazin-3-amine	Amine	79329-74-1	1062	57247.1	11449.4	64927.2	115451	106654	106099	91724.9	93049.8	103232
NMW0768	43	56	99.105	C6H13N	Cyclohexylamine	Amine	108-91-8	862.482235907153	39260.2	39260.2	39260.2	39260.2	39260.2	250259	39260.2	39260.2	39260.2
YZMW0056	99	70	99.105	C6H13N	Hexamethylenimine	Amine	111-49-9	864	1.34677e+06	155571	155571	1.04174e+06	1.07721e+06	1.0929e+06	1.41131e+06	1.35211e+06	1.30437e+06
XMW0399	101	59	101.048	C4H7NO2	Diacetamide	Amine	625-77-4	1030	39357.9	38573.5	39524.1	48764	46889.6	45264.8	55811.9	58123.3	62699.9
WAMW1333	56	85	102.116	C5H14N2	1,5-Pentanediamine	Amine	462-94-2	1005	23415.5	22571.7	27549.3	4514.34	4514.34	4514.34	4514.34	4514.34	4514.34
NMW0013	106	107	107.073	C7H9N	Benzylamine	Amine	100-46-9	1013.99463806971	5135.25	7223.55	5981.4	6191.73	7920.09	4492.25	12219.9	12327.5	13337.5
NMW0103	113	55	113.084	C6H11NO	Caprolactam	Amine	105-60-2	1253.70070232307	23476.3	20968.6	22787.3	26478.6	23805.3	24391.9	38247.8	33319.9	40697.5
NMW0145	77	105	121.053	C7H7NO	Benzamide	Amine	55-21-0	1344	163583	156108	171819	72654	72966.5	73967.5	78584.4	75551.2	92395.8
XMW0576	92	121	121.089	C8H11N	Benzeneethanamine	Amine	64-04-0	1102	3.70116e+06	2.77682e+06	2.97292e+06	2.04698e+06	2.49135e+06	2.38525e+06	3.3235e+06	3.34719e+06	3.51923e+06
YZMW0017	134	136	135.105	C9H13N	Benzenemethanamine, N,N-dimethyl-	Amine	103-83-3	1022	4153.66	3889.38	7082.06	5613.57	5587.72	6514.37	17955.1	20028.4	16920.5
XMW0034	83	42	138.116	C8H14N2	2-Dimethylamino-4-methyl-pent-4-enenitrile	Amine	94492-10-1	1065	264772	233451	262420	498426	496094	500892	387849	371980	359125
QWMW0840	112	113	155.167	C10H21N	1-Butanamine, 3-methyl-N-(3-methylbutylidene)-	Amine	35448-31-8	1047	3590.2	3590.2	3590.2	3590.2	3590.2	3590.2	53757.4	3590.2	3590.2
XMW1327	85	127	156.163	C9H20N2	Propanal, dipropylhydrazone	Amine	34687-35-9	1156	19299.3	3859.86	24714.1	3859.86	22906.2	3859.86	22638.7	20930.2	3859.86
NMW0225	104	163	163.1	C10H13NO	Acetamide, N-(2-phenylethyl)-	Amine	877-95-2	1512	68050.9	88447.2	106311	741.461	741.461	741.461	741.461	741.461	741.461
QWMW0445	71	70	173.178	C10H23NO	Hydroxylamine, O-decyl-	Amine	29812-79-1	1100	1.41556e+07	1.18112e+07	1.26522e+07	9.894e+06	9.33709e+06	8.95667e+06	1.20675e+07	1.21862e+07	1.28116e+07
XMW1018	132	175	175.136	C12H17N	1-Phenylcyclohexylamine	Amine	2201-24-3	1517	22095.6	24114.4	33526.2	4419.12	4419.12	4419.12	4419.12	4419.12	4419.12
NMW0215	45	71	181.005	C5H11NS3	N,N-Dimethyl-1,2,3-trithian-5-amine	Amine	31895-21-3	1491	5304.45	5061.88	6071.23	10907.9	9785.31	5918.65	5181.81	8492.69	7793.44
NMW0219	100	59	205.147	C13H19NO	Diethylpropion	Amine	90-84-6	1497	1396.14	169.432	2330.66	169.432	1006.91	1665.72	847.161	1209.35	169.432
XMW0307*006	91	106	106.078	C8H10	p-Xylene	Aromatics	106-42-3	871.103742302226	250178	233149	228171	222651	226928	213192	218110	224646	208251
KMW0112	91	106	106.078	C8H10	o-Xylene	Aromatics	95-47-6	894.211017740429	245333	226701	232486	192673	193014	193449	205967	209711	207201
KMW0150	105	120	120.094	C9H12	Benzene, 1,2,4-trimethyl-	Aromatics	95-63-6	994.943240454076	34309.7	30094.4	37674.4	52952.4	38559.1	36972.5	88763.5	94255.8	102893
NMW0012	65	120	120.094	C9H12	Benzene, 1,2,3-trimethyl-	Aromatics	526-73-8	1024.22625400213	134186	133941	113868	166838	177275	164336	210875	218359	228956
KMW0060	91	92	92.063	C7H8	Toluene	Aromatics	108-88-3	763	44183.6	42307.8	40282.4	45060.5	42473.9	40932.1	38276	41347.5	42676.9
XMW0712	116	89	116.063	C9H8	Benzene, 1-propynyl-	Aromatics	673-32-5	1052	2278.74	2278.74	2278.74	2278.74	2278.74	2278.74	13671.9	12594	11393.7
XMW0770	118	117	118.078	C9H10	Indane	Aromatics	496-11-7	1029	4387.02	4286.85	2889.83	3866.16	4351.9	5817.26	8662.98	8115.28	9232.04
KMW0404	128	129	128.063	C10H8	Naphthalene	Aromatics	91-20-3	1189.55223880597	303968	321279	311988	281860	252869	249349	245922	250566	236454
NMW0132	128	127	128.063	C10H8	Azulene	Aromatics	275-51-4	1319	5715.21	5557.47	6558.91	7770.72	6403.76	5929.53	6162.9	6650.32	5292.67
NMW0058	104	132	132.094	C10H12	Naphthalene, 1,2,3,4-tetrahydro-	Aromatics	119-64-2	1155	12742.3	9217.75	11610.8	10728.9	10710.9	11937	10146.1	10512.5	13580.4
WAMW0572	134	119	134.11	C10H14	Benzene, 1,2-diethyl-	Aromatics	135-01-3	1045	2622.45	2530.04	2538.54	481.347	481.347	2406.74	4286.64	481.347	6394.45
XMW0659	105	92	134.11	C10H14	Benzene, n-butyl-	Aromatics	104-51-8	1054	162118	157907	168339	139649	155699	150819	416406	426053	454574
XMW0731	148	133	148.125	C11H16	Benzene, pentamethyl-	Aromatics	700-12-9	1260	16939.3	15169.7	16394	17989	14850.2	15955.1	16146	16391.3	16899.2
XMW1405	153	154	154.078	C12H10	Acenaphthene	Aromatics	83-32-9	1482	21903.1	16765.9	20594	33147.8	19815.9	21159.3	16792.6	14678.7	25829
XMW1095	190	175	190.172	C14H22	Benzene, 1,2-diethyl-3,4,5,6-tetramethyl-	Aromatics	33884-69-4	1494	7856.41	6953.91	8817.49	9446.28	8143.79	8242.24	8426.43	8603.63	10797
XMW0812	105	91	204.188	C15H24	Benzene, (1-methyl-1-propylpentyl)-	Aromatics	54932-91-1	1450	8501.3	6702.9	8503.37	18015.3	16596.3	14187.4	11708	14125.9	17276.7
GMW0207	87	113	170.131	C10H18O2	2-Nonenoic acid, methyl ester	Ester	111-79-5	1261	5475.6	5495.44	6360.1	8924.11	7934.73	7736.2	16037.6	16993.6	18934.8
XMW3338	44	43	75.032	C2H5NO2	Carbamic acid, methyl ester	Ester	598-55-0	795	1.61847e+07	1.47283e+07	1.14718e+07	9.502e+06	9.85425e+06	8.53007e+06	9.6042e+06	9.56819e+06	1.07709e+07
NMW0014	56	100	100.016	C4H4O3	Succinic anhydride	Ester	108-30-5	1023	4.69228e+06	5.10857e+06	5.31774e+06	6.29949e+06	5.64072e+06	5.46508e+06	6.30316e+06	6.47447e+06	6.9465e+06
WAMW1651	104	57	104.03	C4H8OS	S-Methyl propanethioate	Ester	5925-75-7	785	76129.5	74398.6	54277.8	68063	81701.1	73339.3	82100.3	85500	87116.8
XMW0495	54	82	112.052	C6H8O2	Dehydromevalonic lactone	Ester	2381-87-5	1169	243740	220193	257996	321426	282442	267373	267003	263759	305522
YZMW0192	51	55	113.03	C5H7NS	2-Butene, 1-isothiocyanato-	Ester	2253-93-2	1070	3195.46	3195.46	3195.46	20812.5	21728.4	21729.8	15989.7	15977.3	25563.1
NMW0758	74	70	116.084	C6H12O2	1-Butanol, 3-methyl-, formate	Ester	110-45-2	792	54851.5	49807.3	41303.8	32441.2	32943.9	29912.3	32471.7	32585.7	35452.8
YZMW0471	39	62	117.079	C5H11NO2	Butyl carbamate	Ester	592-35-8	1028	129166	104068	112851	130003	177752	176346	212243	216438	231434
XMW0219	44	74	123.009	C3H6ClNO2	Carbamic acid, 2-chloroethyl ester	Ester	2114-18-3	1069	5871.41	5871.41	5871.41	46361	48554.4	46876.7	33190.9	39501.9	39018.5
GMW0096	81	95	125.981	C2H6O2S2	S-Methyl methanethiosulphonate	Ester	2949-92-0	1081	95868.5	97708.4	103749	153524	133147	186738	228031	229146	236923
WAMW2101	95	66	125.999	C2H6O4S	Sulfuric acid, dimethyl ester	Ester	77-78-1	853	1.00992e+06	1.03547e+06	1.00228e+06	770263	710895	489062	740921	737678	807489
w29	67	68	128.084	C7H12O2	CH3C(O)O(CH2)3CH=CH2	Ester	1576-85-8	896	33734.1	32224.8	33601.1	21785.3	25890.9	23180.9	27723.6	25471.1	26804.7
XMW2729	81	87	128.084	C7H12O2	2-Hexenoic acid, methyl ester	Ester	2396-77-2	990	125372	123278	94474.1	86429.8	79316.9	71599.4	70174.9	79647.5	85516.3
WAMW1792	70	87	130.099	C7H14O2	2-Pentanol, acetate	Ester	626-38-0	849	45298.1	45298.1	45298.1	45298.1	45298.1	45298.1	527320	502542	45298.1
XMW0101	101	70	130.099	C7H14O2	1-Ethylpropyl acetate	Ester	620-11-1	793	55455.4	41421.8	27590.3	23903.4	25648.9	22030.6	26375.2	25417.1	29577
D1386	71	45	130.099	C7H14O2	Propanoic acid, 2-methyl-, 1-methylethyl ester	Ester	617-50-5	784	3.51483e+06	3.23266e+06	2.65922e+06	2.08075e+06	2.13063e+06	1.88471e+06	2.06677e+06	2.07205e+06	2.31559e+06
WAMW0309	45	72	132.079	C6H12O3	1-Methoxy-2-propyl acetate	Ester	108-65-6	850	155434	146463	136419	120530	117269	104787	124242	126650	137280
KMW0267	105	77	136.052	C8H8O2	Benzoic acid, methyl ester	Ester	93-58-3	1097.74798927614	36633.4	38267.5	42767.9	50437.8	54108.9	50796.8	83342.1	104890	101736
NMW0029	90	91	136.052	C8H8O2	Formic acid, phenylmethyl ester	Ester	104-57-4	1079	945.893	945.893	945.893	945.893	4729.47	4865.61	945.893	945.893	945.893
QWMW1063	79	98	140.084	C8H12O2	trans,trans-Hexa-2,4-dienyl acetate	Ester	57006-69-6	1093	3.20933e+06	2.64894e+06	2.86993e+06	2.3055e+06	2.2687e+06	2.19269e+06	2.99401e+06	3.02622e+06	3.16545e+06
KMW0196*079	82	67	142.099	C8H14O2	3-Hexen-1-ol, acetate, (Z)-	Ester	3681-71-8	1006.91689008043	1.87221e+06	1.71858e+06	1.8009e+06	1.10806e+06	1.1011e+06	1.06118e+06	852170	860877	882579
XMW0434	67	43	142.099	C8H14O2	4-Hexen-1-ol, acetate	Ester	72237-36-6	1020	2.5595e+06	2.36735e+06	2.47322e+06	1.50158e+06	1.49762e+06	1.43087e+06	1.13891e+06	1.15092e+06	1.11455e+06
XMW3436	42	39	144.079	C7H12O3	2-Furanmethanol, tetrahydro-, acetate	Ester	637-64-9	1098	411954	389550	420180	318936	296914	291533	374604	373001	381703
GMW0163	71	39	144.115	C8H16O2	1-Butanol, 3-methyl-, propanoate	Ester	105-68-0	968	28940	25147.8	24084.6	33341.8	26114.1	28560.6	26716.3	32380.2	29487.7
QWMW0777	99	70	144.115	C8H16O2	Pentanoic acid, 3-methyl-, ethyl ester	Ester	5870-68-8	960	12713.7	11327.5	11243.6	13917.3	14548.9	14040	21044.1	16948.2	16693.4
KMW0164	88	101	144.115	C8H16O2	Pentanoic acid, 4-methyl-, ethyl ester	Ester	25415-67-2	969	5082.36	4805.07	5627.35	7086.84	5845.83	6806.7	2539.97	6016.13	3143.87
KMW0191	88	99	144.115	C8H16O2	Hexanoic acid, ethyl ester	Ester	123-66-0	999.217527386541	3193.27	1169.4	4710.36	6826.69	5535.33	3514.29	3968.15	3635.59	3874.09
XMW0575	86	69	145.11	C7H15NO2	L-Norleucine, methyl ester	Ester	21754-55-2	1061	1259.93	6299.67	11152.6	1259.93	1259.93	1259.93	10332.6	1259.93	1259.93
XMW1220	101	73	146.058	C6H10O4	Ethyl hydrogen succinate	Ester	1070-34-4	1079	12730.1	11947.3	10455.5	8520.72	9485.98	8900.72	7757.91	9235.46	8593.43
QWMW0867	73	43	146.094	C7H14O3	Butanoic acid, 2-hydroxy-3-methyl-, ethyl ester	Ester	2441-06-7	975	923.461	923.461	923.461	923.461	923.461	923.461	5613.1	5539.34	923.461
KMW0213	102	41	148.056	C6H12O2S	3-Mercapto-3-methylbutyl formate (ester)	Ester	50746-10-6	1023	4935.88	4600.52	6198.91	4939.31	4891.59	4433.17	8703.07	7834.89	8598.14
KMW0350	91	108	150.068	C9H10O2	Acetic acid, phenylmethyl ester	Ester	140-11-4	1167.10945802338	96125.5	99524.9	102799	134559	121585	19225.1	101995	97782.9	106825
GMW0204	107	126	154.099	C9H14O2	2-Octynoic acid, methyl ester	Ester	111-12-6	1202	157608	154265	30853.1	30853.1	30853.1	30853.1	30853.1	30853.1	30853.1
KMW0368	156	53	156.025	C7H8O2S	Ethanethioic acid, S-(2-furanylmethyl) ester	Ester	13678-68-7	1172	195029	174035	197121	224103	205475	202894	198117	205008	218272
QWMW1049	128	111	156.025	C7H8O2S	Thiophene-2-carboxylic acid ethyl ester	Ester	2810-04-0	1202	301435	318596	311988	278959	252869	249349	238705	233924	236454
D202	55	82	156.115	C9H16O2	3-Hexen-1-ol, propanoate, (Z)-	Ester	33467-74-2	1101	6.55029e+06	6.20155e+06	6.65078e+06	4.808e+06	4.55352e+06	4.38291e+06	5.66258e+06	5.68035e+06	6.00578e+06
QWMW0776	84	103	158.094	C8H14O3	Butanoic acid, 3-oxo-, butyl ester	Ester	591-60-6	1104	1.13386e+06	881729	946672	869948	819581	798574	1.01422e+06	999764	1.07007e+06
QWMW1109	83	59	158.094	C8H14O3	Carbonic acid, 3-hexenyl methyl ester, (Z)-	Ester	67633-96-9	1092	22471.2	22471.2	22471.2	144800	116826	112356	134167	207573	222527
WAMW1635	56	103	158.131	C9H18O2	Pentanoic acid, butyl ester	Ester	591-68-4	1093	1.19268e+06	1.12859e+06	1.20547e+06	881865	832909	813423	1.02186e+06	1.01523e+06	1.07355e+06
KMW0283	99	117	158.131	C9H18O2	Hexanoic acid, propyl ester	Ester	626-77-7	1093.97011739594	265358	236307	250995	246666	222796	221579	243779	236359	267793
D271	75	57	158.131	C9H18O2	Propanoic acid, hexyl ester	Ester	2445-76-3	1108	104739	101328	107677	117081	105418	106355	111247	104345	112621
XMW1127	56	70	158.131	C9H18O2	Formic acid, octyl ester	Ester	112-32-3	1114	46968.7	8875	44375	60648.9	72477.6	75915	62173.9	69696.7	73308.3
KMW0229	60	99	158.131	C9H18O2	Hexanoic acid, 1-methylethyl ester	Ester	2311-46-8	1034	10681.1	7822.79	7900.64	10140.5	12262.6	10588.9	14512	15100.4	16774.6
XMW0718	129	59	160.074	C7H12O4	Butanedioic acid, methyl-, dimethyl ester	Ester	1604-11-1	1059	13603.1	1257.33	1257.33	16328.1	13206	14065.3	10656.2	14590.7	14348.7
WAMW0402	85	57	160.11	C8H16O3	2-Butoxyethyl acetate	Ester	112-07-2	1090	874046	820925	904722	788849	758557	749683	783295	803236	861970
XMW0776	105	77	162.068	C10H10O2	Benzoic acid, 2-propenyl ester	Ester	583-04-0	1254	143117	144608	137400	120751	117630	132836	711610	718228	738790
D27	77	91	163.046	C9H9NS	Benzene, (2-isothiocyanatoethyl)-	Ester	2257-09-2	1469	49174.4	33357.9	52767.1	52136.3	50841	50394.4	28226.4	35806.4	47702.8
QWMW1321	105	164	164.084	C10H12O2	Benzenemethanol, .alpha.-methyl-, acetate	Ester	93-92-5	1194	93635.4	90890.1	105140	131820	125674	117877	10262.4	10262.4	138017
XMW2714	122	41	164.084	C10H12O2	n-Propyl benzoate	Ester	2315-68-6	1249	72670.1	70288.8	89406.7	111073	104585	92990.1	244965	248693	265479
QWMW0676	119	120	165.079	C9H11NO2	Benzoic acid, 2-amino-, ethyl ester	Ester	87-25-2	1416	23246.5	23633.7	26602.8	20282.6	20336.3	13051.1	18705.2	18904.8	20431.9
NMW0242	121	137	165.079	C9H11NO2	Benzocaine	Ester	94-09-7	1566	8034.62	8152.86	11085.6	5406.74	1081.35	6562.23	1081.35	1081.35	1081.35
XMW2363	135	107	166.063	C9H10O3	Benzoic acid, 4-methoxy-, methyl ester	Ester	121-98-2	1373	434825	368838	435629	141703	119348	109228	105718	107078	136806
QWMW1093	95	96	168.079	C9H12O3	2-Furancarboxylic acid, 2-methylpropyl ester	Ester	20279-53-2	1197	491805	473901	578969	673703	550029	594679	568650	486840	663545
QWMW1216	82	113	170.04	C8H10O2S	Propanethioic acid, S-(2-furanylmethyl) ester	Ester	59020-85-8	1257	63449.8	65309	68331.9	107925	67566.7	72262.3	292158	299110	323567
QWMW0729	82	67	170.094	C9H14O3	cis-3-Hexenylpyruvate	Ester	68133-76-6	1225	19833.1	20579	28956.2	14193.6	15426.8	17847.9	14809.3	15292.4	32360.4
XMW0368	39	84	170.094	C9H14O3	2-Propenoic acid, 2-methyl-, (tetrahydro-2-furanyl)methyl ester	Ester	2455-24-5	1258	41271.9	39024.3	47766.1	59494.6	53633.6	48397.6	150650	153703	175109
D30	67	99	170.131	C10H18O2	1-Octen-3-yl-acetate	Ester	2442-10-6	1111	3.64241e+06	3.13352e+06	3.36844e+06	2.3175e+06	2.60285e+06	2.51374e+06	2.87711e+06	3.33747e+06	3.53215e+06
KMW0568	99	71	170.131	C10H18O2	2H-Pyran-2-one, tetrahydro-6-pentyl-	Ester	705-86-2	1502.44630071599	27869.3	29741.6	29194	35449.3	28305.1	26356.5	29414.1	32825.6	29655.2
XMW0911	99	128	170.131	C10H18O2	1-Octen-1-ol, acetate	Ester	77149-68-9	1192	4267.39	4267.39	4267.39	21337	4267.39	4267.39	4267.39	4267.39	4267.39
XMW1243	112	140	171.009	C7H6ClNO2	Methyl 6-chloronicotinate	Ester	73781-91-6	1283	16566.4	19519.5	22606.6	23428.5	21437.1	23505.5	22094.2	20485.2	20020.4
D26*145	70	85	172.146	C10H20O2	Pentanoic acid, 3-methylbutyl ester	Ester	2050-09-1	1108	323455	294759	351976	635754	469082	446016	437891	403490	587173
YZMW0186	75	98	172.146	C10H20O2	Propanoic acid, heptyl ester	Ester	2216-81-1	1201	101833	98823.1	119776	145123	122765	137243	91508.1	98964.8	108121
XMW0073*145	70	85	172.146	C10H20O2	3-Methylheptyl acetate	Ester	72218-58-7	1174	323455	294759	351976	635754	469082	446016	437891	403490	587173
NMW0195*057	115	134	176.084	C11H12O2	2-Propen-1-ol, 3-phenyl-, acetate, (E)-	Ester	21040-45-9	1446	5373.34	691.349	6130.49	6278.13	5339.88	5033.85	691.349	691.349	5831.83
NMW0161	118	117	178.099	C11H14O2	3-Phenyl-1-propanol, acetate	Ester	122-72-5	1373	28136.3	23236.7	26048.6	10553.4	9707.93	749.328	7258.51	7743.63	8931.58
QWMW0839	51	179	179.095	C10H13NO2	Benzoic acid, 2-(methylamino)-, ethyl ester	Ester	35472-56-1	1506	90188.4	88109.2	99841.8	1519.29	1519.29	1519.29	1519.29	1519.29	1519.29
QWMW0662	135	136	180.079	C10H12O3	Benzoic acid, 4-methoxy-, ethyl ester	Ester	94-30-4	1453	25272	18400.7	23691.4	13003.5	12432.8	13414.5	33382.9	25297.7	15476.8
XMW1129	79	107	180.079	C10H12O3	Ethyl mandelate	Ester	774-40-3	1373	591486	502193	566433	234162	202869	188321	173448	168918	229748
D416*336	98	81	182.094	C10H14O3	Furfuryl pentanoate	Ester	36701-01-6	1232	956.409	956.409	10549.4	10465.4	9207.58	5270.79	4782.05	9640.96	10732.3
GMW0294*336	98	81	182.094	C10H14O3	Butanoic acid, 3-methyl-, 2-furanylmethyl ester	Ester	13678-60-9	1224	956.409	956.409	10549.4	10465.4	9207.58	5270.79	4782.05	9640.96	10732.3
XMW3510	43	82	184.146	C11H20O2	trans-2-Hexenyl isovalerate	Ester	68698-59-9	1245	136411	138000	154165	197354	180318	155246	444559	444117	491702
QWMW1103	83	69	184.146	C11H20O2	Hexyl tiglate	Ester	16930-96-4	1330	16026.2	17544	21738.6	21485.8	21506.7	16751.8	17287.6	18986.5	16527.3
QWMW1059	153	152	184.146	C11H20O2	6-Octenoic acid, 3,7-dimethyl-, methyl ester	Ester	2270-60-2	1261	4511.17	5412.63	5048.93	6032.03	5740.25	4471.79	13441.5	15155.8	16632.6
KMW0637	99	71	184.146	C11H20O2	2H-Pyran-2-one, 6-hexyltetrahydro-	Ester	710-04-3	1609	12279.1	12071.7	4752.18	6277.29	5472.48	10500	6189.97	6398.06	4011.6
XMW1089	99	41	184.146	C11H20O2	Hexanoic acid, cyclopentyl ester	Ester	5413-59-2	1325	29229.8	27431.7	30320.5	30958.2	27297.5	31119.1	28822.6	26474.8	26661.6
XMW0269	85	57	186.126	C10H18O3	2-Methylbutanoic anhydride	Ester	1468-39-9	1188	254657	239003	237529	247131	236033	245603	258607	254264	258583
XMW1244	70	99	186.162	C11H22O2	Hexanoic acid, pentyl ester	Ester	540-07-8	1287	11655.4	10845.5	11554.7	2020.92	2020.92	13034.4	13187.9	10104.6	2020.92
GMW0321	112	75	186.162	C11H22O2	Propanoic acid, octyl ester	Ester	142-60-9	1302	1019.31	1019.31	6361.67	6687.9	5096.55	1019.31	1019.31	6041.35	1019.31
XMW0614	101	88	186.162	C11H22O2	Nonanoic acid, ethyl ester	Ester	123-29-5	1295	2248	2248	11240	2248	2248	2248	2248	2248	2248
QWMW1067	129	131	188.084	C12H12O2	Allyl cinnamate	Ester	1866-31-5	1531	4442.75	888.55	888.55	888.55	888.55	888.55	888.55	888.55	888.55
D56	68	105	190.099	C12H14O2	2-Buten-1-ol, 3-methyl-, benzoate	Ester	5205-11-8	1459	15996.3	13363.8	16188.7	21689.9	21120.3	7882.88	15904.6	19286.8	11237.9
D388	104	105	192.115	C12H16O2	Butanoic acid, 1-phenylethyl ester	Ester	3460-44-4	1376	797.349	797.349	797.349	7190.92	7388.41	5653.34	5596.55	3986.75	5830.86
GMW0246	91	136	192.115	C12H16O2	Benzeneacetic acid, butyl ester	Ester	122-43-0	1440	28451.6	28853.5	32002.6	21878.4	19044.8	18647.8	16563.8	3312.76	23841.5
QWMW1229	148	120	194.094	C11H14O3	Ethyl 3-(2-hydroxyphenyl)propanoate	Ester	20921-04-4	1576	3550.82	2681.76	4890.71	536.352	536.352	536.352	536.352	536.352	536.352
WMW0212	149	121	194.094	C11H14O3	Benzoic acid, 4-ethoxy-, ethyl ester	Ester	23676-09-7	1522	78728.1	75852	108120	1634.29	1634.29	1634.29	1634.29	1634.29	1634.29
KMW0516*081	121	136	196.146	C12H20O2	.alpha.-Terpinyl acetate	Ester	80-26-2	1350	67356.6	64389.1	69744.5	31259.9	30461.7	30577.1	35256.1	33698.3	38890.3
XMW0461*076	82	67	196.146	C12H20O2	cis-3-Hexenyl cis-3-hexenoate	Ester	61444-38-0	1389	14918.3	16416.7	25616.5	5925.85	5382.15	7815.9	6523.19	9399.25	5996.93
D389	127	85	196.146	C12H20O2	(S)-3,3,6-Trimethylhepta-1,5-dien-4-yl acetate	Ester	3465-88-1	1173	10227.4	1947.89	12016.8	1947.89	1947.89	1947.89	1947.89	10138.5	1947.89
NMW0142*081	121	136	196.146	C12H20O2	Cyclohexanol, 1-methyl-4-(1-methylethylidene)-, acetate	Ester	10235-63-9	1341	67356.6	64389.1	69744.5	31259.9	30461.7	30577.1	35256.1	33698.3	38890.3
XMW0920	113	41	198.089	C10H14O4	2-Propenoic acid, 2-methyl-, 1,2-ethanediyl ester	Ester	97-90-5	1323	33346	32402.2	34056.1	37180.3	33715.7	25945.6	30575.7	31403	26898.8
D358	43	57	198.162	C12H22O2	4-tert-Butylcyclohexyl acetate	Ester	32210-23-4	1368	71691.8	62276.4	71511	33801.7	23440.1	20279.6	23210.7	4055.91	30140.7
KMW0546	57	97	200.178	C12H24O2	Acetic acid, decyl ester	Ester	112-17-4	1409	140094	128224	132319	130836	111504	107429	107611	113614	109637
KMW0532	117	99	200.178	C12H24O2	Hexanoic acid, hexyl ester	Ester	6378-65-0	1384	87689.3	3660.67	88586.3	3660.67	3660.67	3660.67	3660.67	3660.67	3660.67
XMW0952	70	57	200.178	C12H24O2	4-Methylhexyl 3-methylbutanoate	Ester	1215127-80-2	1312	11078.9	9841.39	10795.4	9770.78	9430.62	9910.54	9775.68	8412.88	9479.23
D457	97	69	200.178	C12H24O2	1-Hexanol, 5-methyl-2-(1-methylethyl)-, acetate	Ester	40853-55-2	1260	67610.6	69005.5	64215	82425.3	70647.4	60180.6	237964	245728	382322
NMW0168	111	157	202.121	C10H18O4	Diethyl adipate	Ester	141-28-6	1385	9814.83	1038.84	9476.8	1038.84	1038.84	1038.84	1038.84	1038.84	1038.84
XMW0471	82	123	204.115	C13H16O2	3-Hexen-1-ol, benzoate, (Z)-	Ester	25152-85-6	1570	1279.67	1279.67	6398.36	1279.67	1279.67	1279.67	1279.67	1279.67	1279.67
QWMW1267	91	119	206.131	C13H18O2	Acetic acid, phenyl-, isopentyl ester	Ester	102-19-2	1497	2.17203e+06	2.14892e+06	2.51948e+06	19052.7	19052.7	19052.7	19052.7	19052.7	19052.7
XMW0473	123	105	206.131	C13H18O2	Benzoic acid, hexyl ester	Ester	6789-88-4	1580	735.736	3678.68	4593.62	735.736	735.736	735.736	735.736	735.736	735.736
NMW0258	121	150	207.126	C12H17NO2	Fenobucarb	Ester	3766-81-2	1608	3982.34	3235.43	3826.54	3648.17	4010.39	472.273	2798.94	5327.98	7027.08
GMW0214	39	54	212.178	C13H24O2	10-Undecen-1-yl acetate	Ester	112-19-6	1511	32606.5	32187.8	37713.9	305.027	305.027	305.027	305.027	305.027	305.027
XMW3114	129	158	214.193	C13H26O2	Nonanoic acid, butyl ester	Ester	50623-57-9	1486	31871.8	30566.2	33628.3	48607.5	32393.3	35740.3	32540	29421.5	41893.5
XMW1253	71	41	214.193	C13H26O2	Butanoic acid, 1-methyloctyl ester	Ester	69727-42-0	1407	122540	110579	117480	115836	104141	93092.6	97712.4	102929	97067.8
w44	115	41	216.136	C11H20O4	Butanoic acid, 2-butoxy-1-methyl-2-oxoethyl ester	Ester	7492-70-8	1356	19233.5	18873.6	19406.9	7052.17	10686.9	10559.4	9690.45	11348.8	12210.8
D246	93	69	224.178	C14H24O2	Propanoic acid, 2-methyl-, 3,7-dimethyl-2,6-octadienyl ester, (Z)-	Ester	2345-24-6	1487	99777	94098.1	100754	3478.84	3478.84	3478.84	3478.84	3478.84	3478.84
QWMW1114	79	69	224.178	C14H24O2	Neryl butyrate	Ester	999-40-6	1517	2.09332e+06	2.06654e+06	2.40948e+06	15999.4	15999.4	15999.4	15999.4	15999.4	15999.4
NMW0277	132	150	234.089	C13H14O4	(S)-4-(1-Acetoxyallyl)phenyl acetate	Ester	52946-22-2	1650	944.144	6343.78	9911.69	13256.3	5278.18	4720.72	6525	944.144	7632.88
KMW0605	80	93	238.193	C15H26O2	Pentanoic acid, 1-ethenyl-1,5-dimethyl-4-hexenyl ester	Ester	10471-96-2	1510	1.15043e+06	1.13126e+06	1.32452e+06	8599.2	8599.2	8599.2	8599.2	8599.2	8599.2
XMW1169*142	136	121	238.193	C15H26O2	Butanoic acid, 2-methyl-, 3,7-dimethyl-2,6-octadienyl ester, (E)-	Ester	68705-63-5	1596	2200.61	2200.61	11003	2200.61	2200.61	2200.61	2200.61	2200.61	2200.61
KMW0578	93	80	238.193	C15H26O2	Butanoic acid, 3-methyl-, 1-ethenyl-1,5-dimethyl-4-hexenyl ester	Ester	1118-27-0	1464	82209.7	54592.5	80150.8	139047	104334	94235.7	70747.2	87908.3	94003.6
WAMW1999	112	127	256.24	C16H32O2	2-Ethylhexyl 2-ethylhexanoate	Ester	7425-14-1	1600	1180.49	2258.2	2037.71	2619.64	2664.7	1822.89	2438.52	2463.24	2072.66
WAMW2198	43	107	265.967	C10H9Cl3O2	Benzenemethanol, .alpha.-(trichloromethyl)-, acetate	Ester	90-17-5	1559	2308.37	2308.37	11541.9	2308.37	2308.37	2308.37	2308.37	2308.37	2308.37
YZMW0304	75	104	104.066	C5H12S	Sulfide, ethyl propyl	Ether	4110-50-3	794	10374.9	10769	10491.7	10109.6	9386.75	8713.74	8011.45	7225.17	6621.87
KMW0192	91	107	122.073	C8H10O	Benzene, 1-methoxy-2-methyl-	Ether	578-58-5	1008	62125.5	59072.3	60695.9	65615.7	72669.7	60106.3	112743	114650	110018
D98	109	124	124.035	C7H8S	Benzene, (methylthio)-	Ether	100-68-5	1106	1.73825e+06	1.6813e+06	1.79722e+06	1.27504e+06	1.18552e+06	1.14991e+06	1.5124e+06	1.51506e+06	1.5573e+06
D405	91	45	136.089	C9H12O	Benzene, (2-methoxyethyl)-	Ether	3558-60-9	1086	94553.6	100584	106138	128184	122984	119386	189600	190430	198770
XMW0603	121	136	136.089	C9H12O	Benzene, 1-ethyl-4-methoxy-	Ether	1515-95-3	1110	5.19011e+06	5.10158e+06	5.52918e+06	3.68944e+06	3.48985e+06	3.32934e+06	4.61886e+06	4.57933e+06	4.74354e+06
YZMW0022	79	121	136.089	C9H12O	3-Ethylanisole	Ether	10568-38-4	1124	93618.4	85659.5	118424	37596.9	7519.37	7519.37	7519.37	7519.37	7519.37
WAMW0654	109	78	138.068	C8H10O2	Benzene, 1,3-dimethoxy-	Ether	151-10-0	1168	48695.7	43654.8	44483.3	54455.1	47908.3	46377.7	48255.2	45049	53481.1
KMW0395*091	148	147	148.089	C10H12O	Estragole	Ether	140-67-0	1202.4811218986	5084.69	8628.88	8990.08	623.247	9151.89	8299.09	10160.5	10974.4	4609.42
XMW0721	121	150	150.104	C10H14O	Benzene, 1-methoxy-4-propyl-	Ether	104-45-0	1190	5.68128e+06	5.35489e+06	6.84599e+06	9.12811e+06	8.38142e+06	7.62092e+06	5.16251e+06	5.29465e+06	6.11306e+06
GMW0220	77	91	152.084	C9H12O2	Benzaldehyde dimethyl acetal	Ether	1125-88-8	1200	293583	287872	344763	423215	397791	378214	47129.1	49884.2	49661.1
NMW0198*289	156	141	156.094	C12H12	Naphthalene, 1,2-dimethyl-	Ether	573-98-8	1452	72777.7	66362.7	78216.4	45382.8	45668.5	23138.6	24621	22838.3	40131.6
XMW2269	123	77	170.027	C6H12Cl2O	Bis(2-chloro-1-methylethyl) ether	Ether	108-60-1	1026	2702.97	2920.67	2312.25	1766.54	2729.87	3118.65	2252.05	2578.97	2928.41
NMW0002	125	97	170.094	C9H14O3	2-Furaldehyde diethyl acetal	Ether	13529-27-6	1078	1082.54	8730.45	5412.71	76582.9	73918.9	71757	52469.8	55232.8	56783.4
QWMW1301	129	103	174.162	C10H22O2	Hexane, 1,1-diethoxy-	Ether	3658-93-3	1092	7400.1	6073.42	9796.9	1214.68	8224.64	9166.82	7774.63	10611.5	11753.7
XMW3707	169	183	184.089	C13H12O	1,1'-Biphenyl, 2-methoxy-	Ether	86-26-0	1574	6601.72	7684.11	8041.24	1520.49	164.181	164.181	1879.45	1522.8	164.181
KMW0612	192	91	192.079	C11H12O3	1,3-Benzodioxole, 4-methoxy-6-(2-propenyl)-	Ether	607-91-0	1520	95289.6	102273	101959	19124.2	18225.3	12337.3	12793.2	14041.2	13778.1
XMW1437	160	125	159.985	C7H6Cl2	Benzene, 1,2-dichloro-4-methyl-	Halogenated hydrocarbons	95-75-0	1125	4811.97	4767.42	4480.22	4644.7	4487.29	3758.92	3359.53	3317.8	3662.82
XMW0916	91	92	226.036	C11H15Br	Benzene, (5-bromopentyl)-	Halogenated hydrocarbons	14469-83-1	1532	20577.5	3086.56	23359.7	3086.56	3086.56	3086.56	3086.56	3086.56	3086.56
XMW3420	155	113	240.038	C8H17I	Octane, 1-iodo-	Halogenated hydrocarbons	629-27-6	1238	33187.2	32424	35940.4	36543	34734	34429.8	38718.8	35570.1	51788
QMW0530	43	57	248.114	C12H25Br	2-Bromo dodecane	Halogenated hydrocarbons	13187-99-0	1505	52676.2	25711	50909.7	21997.5	23239.6	13196.6	13553.4	26077.9	25786.6
XMW1450	79	77	123.009	C3H6ClNO2	Propane, 2-chloro-2-nitro-	Halogenated hydrocarbons	594-71-8	790	800449	761060	598932	462860	502830	442325	524131	506807	488979
QWMW0397	105	39	120.007	C4H8S2	1,3-Dithiane	Heterocyclic compound	505-23-7	1027	22782.3	23081.6	22427.5	23348.2	27040.1	29755.9	52020.6	53873.2	57112.5
QWMW0406	39	60	120.007	C4H8S2	1,2-Dithiane	Heterocyclic compound	505-20-4	1087	1229.23	1229.23	1229.23	7621.02	6564.74	6146.15	7324.46	8184.79	8032.82
YZMW0181	107	136	136.089	C9H12O	Furan, 2-(1-pentenyl)-, (Z)-	Heterocyclic compound	20992-60-3	1052	28478.7	28478.7	28478.7	28478.7	28478.7	28478.7	142393	153640	160985
KMW0255*020	138	123	138.079	C7H10N2O	3-Methoxy-2,5-dimethylpyrazine	Heterocyclic compound	19846-22-1	1057	697.847	533.946	95.5002	95.5002	477.501	832.45	871.32	782.441	911.547
QWMW0254	55	120	138.079	C7H10N2O	2-Methoxy-3,5-dimethylpyrazine	Heterocyclic compound	92508-08-2	1049	15285.9	15285.9	15285.9	15285.9	15285.9	15285.9	76429.4	85518.8	89792.6
XMW2812	40	41	68.037	C3H4N2	1H-Imidazole	Heterocyclic compound	288-32-4	965.558441558442	13430	7207.66	16348.5	18323.4	13910.9	11657.4	9977.27	14256.9	9286.16
WAMW1843	80	81	81.058	C5H7N	1H-Pyrrole, 2-methyl-	Heterocyclic compound	636-41-9	850	2.41142e+07	2.31688e+07	2.22147e+07	1.7575e+07	1.70312e+07	1.58938e+07	1.67235e+07	1.68546e+07	1.81751e+07
YZMW0598	54	81	82.053	C4H6N2	1H-Imidazole, 2-methyl-	Heterocyclic compound	693-98-1	1050	8436.65	1687.33	11727.5	1687.33	1687.33	1687.33	11297.5	12897.6	12811.7
WAMW1724	84	42	85.053	C4H7NO	2-Pyrrolidinone	Heterocyclic compound	616-45-5	1065.89688506982	203210	193020	196075	391431	366823	288271	253523	302661	333844
XMW0430	98	70	98.084	C5H10N2	2-Piperidinimine	Heterocyclic compound	22780-54-7	1079	35379.6	32108.7	32365.7	40843	45859.8	44083.4	35702.7	35906.5	37560.5
QWMW0444	65	106	107.073	C7H9N	Pyridine, 3,4-dimethyl-	Heterocyclic compound	583-58-4	999	124959	151084	128228	95391.3	147144	137429	236177	207728	237422
KMW0240	94	109	109.053	C6H7NO	Ethanone, 1-(1H-pyrrol-2-yl)-	Heterocyclic compound	1072-83-9	1063	578158	549394	589156	1.80102e+06	1.68755e+06	1.61486e+06	1.08047e+06	1.1409e+06	1.22291e+06
XMW0484	81	53	110.073	C7H10O	Furan, 2-propyl-	Heterocyclic compound	4229-91-8	791	1.43041e+06	1.31182e+06	1.06825e+06	818582	828081	745169	833037	824356	868088
XMW2654	110	112	111.068	C6H9NO	Oxazole, trimethyl-	Heterocyclic compound	20662-84-4	852	732072	614261	524590	577435	631616	554809	768358	746652	720005
QWMW0252	85	70	113.084	C6H11NO	Pyrrolidine, 1-acetyl-	Heterocyclic compound	4030-18-6	1164	382912	338844	390705	667071	436676	431836	432871	359892	588771
YZMW0220	57	70	114.116	C6H14N2	Piperazine, 2,5-dimethyl-, trans-	Heterocyclic compound	2815-34-1	1059	301983	264741	265349	249297	221612	293898	350865	198925	319738
XMW0291	115	45	115.063	C5H9NO2	N-Acetylisoxazolidine	Heterocyclic compound	115615-36-6	1031	10120.1	9630.7	9062.77	8463.73	11739.2	10588.3	18039	20452.9	17663.3
WAMW0162	106	107	115.1	C6H13NO	N-Ethylmorpholine	Heterocyclic compound	100-74-3	871	154991	143550	145900	139221	139494	138879	136487	139475	136963
KMW0188	120	105	120.007	C4H8S2	2-Methyl-1,3-dithiacyclopentane	Heterocyclic compound	5616-51-3	1026	2459.33	2459.33	2459.33	12296.6	15298.9	13722.6	23376.7	22728	28591.9
D21	119	90	120.058	C8H8O	Oxirane, phenyl-	Heterocyclic compound	96-09-3	1057	18953.1	18953.1	18953.1	18953.1	18953.1	18953.1	94765.4	101656	105142
XMW0522	121	93	121.089	C8H11N	Pyridine, 3-propyl-	Heterocyclic compound	4673-31-8	1027	135285	135543	147511	135498	152792	150973	277045	273521	288269
GMW0155	107	106	121.089	C8H11N	Pyridine, 5-ethyl-2-methyl-	Heterocyclic compound	104-90-5	1031	3.28941e+06	3.35974e+06	3.65769e+06	2.24399e+06	50508.5	406632	252543	454030	1.1946e+06
XMW3388	92	93	121.089	C8H11N	Pyridine, 2-propyl-	Heterocyclic compound	622-39-9	1000	41824.9	43741.8	51274	38037.5	28313.6	36725.6	54720.4	57893.4	59763.2
KMW0214	79	52	122.048	C6H6N2O	Acetylpyrazine	Heterocyclic compound	22047-25-2	1023	116785	135433	150912	236520	245010	250704	386710	374134	402178
KMW0190	81	42	122.084	C7H10N2	Pyrazine, trimethyl-	Heterocyclic compound	14667-55-1	1004	581510	559792	638233	221326	219257	197020	170972	190891	196233
KMW0221	82	125	125.084	C7H11NO	2-Acetyl-1,4,5,6-tetrahydropyridine	Heterocyclic compound	25343-57-1	1061	35503.8	233296	35503.8	329458	355807	340961	305927	337989	327873
D895	111	125	126.025	C5H6N2S	Pyrazine, (methylthio)-	Heterocyclic compound	21948-70-9	1076	100733	503665	597156	1.22953e+06	836301	796847	753049	781360	804523
KMW0211	127	99	127.009	C5H5NOS	2-Acetylthiazole	Heterocyclic compound	24295-03-2	1021	9878.05	9178.52	10138.7	463.426	463.426	463.426	11293.3	463.426	463.426
QWMW0459	100	39	127.046	C6H9NS	4-Methyl-5-ethylthiazole	Heterocyclic compound	31883-01-9	1028	67755.5	67399.2	70745	85487.2	81545.9	81894.4	95141.8	99928.3	104558
XMW0137	128	57	128.022	C4H4N2O3	2,4,5-Trihydroxypyrimidine	Heterocyclic compound	496-76-4	1588	1644.22	8221.1	1644.22	1644.22	1644.22	1644.22	1644.22	1644.22	1644.22
NMW0133	100	128	128.022	C4H4N2O3	1-Methyl-2,4,5-trioxoimidazolidine	Heterocyclic compound	3659-97-0	1324	2442.44	2732.74	2427.57	2376.59	2337.7	2247.94	3397.54	2087.17	2307.6
XMW0578	71	43	128.12	C8H16O	Furan, 2-butyltetrahydro-	Heterocyclic compound	1004-29-1	1004	26662.8	22546.6	22534.2	25699.5	28247.3	31964.8	38498.8	25251.9	34405.1
QWMW0335	46	101	129.025	C5H7NOS	Thiazole, 5-ethoxy-	Heterocyclic compound	25115-63-3	1025	7978.43	5606.52	5565.39	9774.48	8664.54	8194.7	10321.2	10315.7	10454.3
XMW0740	132	133	133.064	C7H7N3	3-Methyl-pyrrolo(2,3-b)pyrazine	Heterocyclic compound	20321-99-7	1507	22095.6	23721.3	24588.1	4419.12	4419.12	4419.12	4419.12	4419.12	4419.12
QWMW0531	119	74	134.022	C5H10S2	1,3-Dithiane, 2-methyl-	Heterocyclic compound	6007-26-7	1034	12473.7	16696.6	18989.3	16425	21185.5	21522.4	49397.6	51865.6	56696.7
KMW0431	119	134	134.084	C8H10N2	5H-5-Methyl-6,7-dihydrocyclopentapyrazine	Heterocyclic compound	23747-48-0	1107	35626.7	31517.2	28272.2	30654	29549.4	33227.7	31985.2	28506.6	28658.6
XMW2439	92	93	135.105	C9H13N	Pyridine, 3-(2-methylpropyl)-	Heterocyclic compound	14159-61-6	1076	14146.9	14846.6	16197.9	46596.7	44771.8	45791.4	25082.1	26370	30881.9
QWMW0413	65	93	135.105	C9H13N	Pyridine, 2-butyl-	Heterocyclic compound	5058-19-5	1202	1.94355e+06	1.84256e+06	2.26492e+06	2.70735e+06	2.45613e+06	2.52508e+06	1.71799e+06	1.78608e+06	2.03384e+06
D253	136	108	136.064	C7H8N2O	2-Acetyl-3-methylpyrazine	Heterocyclic compound	23787-80-6	1086	2.4603e+06	2.39491e+06	2.60164e+06	1.71264e+06	1.63119e+06	1.55659e+06	2.20058e+06	2.19307e+06	2.29076e+06
BPMW009	106	107	136.064	C7H8N2O	3-Pyridinecarboxamide, N-methyl-	Heterocyclic compound	114-33-0	1437.49284487693	363.216	363.216	363.216	363.216	363.216	3485.37	363.216	363.216	1816.08
XMW1309	54	136	136.1	C8H12N2	Pyrazine, tetramethyl-	Heterocyclic compound	1124-11-4	1088	356258	351746	256928	267209	253466	250638	317973	323589	337802
WAMW0550*022	135	136	136.1	C8H12N2	Pyrazine, 2,6-diethyl-	Heterocyclic compound	13067-27-1	1084	76335.8	73679.2	82677	54719.2	51636.8	49211.7	68912.9	68962.1	71110.6
KMW0269*022	135	136	136.1	C8H12N2	2,3-Dimethyl-5-ethylpyrazine	Heterocyclic compound	15707-34-3	1090	76335.8	73679.2	82677	54719.2	51636.8	49211.7	68912.9	68962.1	71110.6
XMW0412	138	123	138.068	C8H10O2	3-Acetyl-2,5-dimethyl furan	Heterocyclic compound	10599-70-9	1099	148647	132409	144161	138432	128354	126492	143012	138045	152487
D296*020	138	123	138.079	C7H10N2O	2-Ethyl-3-methoxypyrazine	Heterocyclic compound	25680-58-4	1054	697.847	533.946	95.5002	95.5002	477.501	832.45	871.32	782.441	911.547
NMW0241	55	82	138.091	C6H10N4	Pentylenetetrazol	Heterocyclic compound	54-95-5	1560	29604.2	2881.68	28718.6	2881.68	2881.68	2881.68	2881.68	2881.68	2881.68
WAMW0579	125	140	140.03	C7H8OS	2-Acetyl-5-methylthiophene	Heterocyclic compound	13679-74-8	1157	34349.8	35204.5	36557.4	61783.8	48029.5	26201.4	23839.6	34424.2	33389.4
NMW0102	126	82	141.079	C7H11NO2	Guvacoline	Heterocyclic compound	495-19-2	1250	128970	115836	135467	76515.7	134699	126570	64426.7	62611.4	85107
NMW0031	141	84	141.115	C8H15NO	Hygrine	Heterocyclic compound	496-49-1	1092	18040.4	17236.9	17914.5	15159.8	12975.9	13931.2	14521.8	16301.3	17324.7
QWMW1171	65	51	142.045	C7H10OS	2-methyl-5-[(methylthio)methyl]furan	Heterocyclic compound	13679-60-2	1080	16608.3	19991.3	19022.4	35022.1	33703.5	33268.6	49490.8	45018.5	52168.1
KMW0451	113	112	143.04	C6H9NOS	5-Thiazoleethanol, 4-methyl-	Heterocyclic compound	137-00-8	1278	56482.9	54989.6	53718.3	60072.5	53165	57862	59527.2	56085.6	56152.7
XMW2452	81	82	147.068	C9H9NO	1H-Pyrrole, 1-(2-furanylmethyl)-	Heterocyclic compound	1438-94-4	1187	598729	567307	659660	826063	771823	711668	707707	729153	809526
KMW0305	150	135	150.104	C10H14O	3-Methyl-2-(2-methyl-2-butenyl)-furan	Heterocyclic compound	15186-51-3	1093	2049.89	1293.06	1486.29	111.38	111.38	822.188	556.902	111.38	783.661
XMW3422	67	94	150.116	C9H14N2	n-Pentylpyrazine	Heterocyclic compound	6303-75-9	1234	34815.8	35435	76156.6	65947.8	74078.2	37501.3	6963.15	78369.3	179862
KMW0286	137	152	152.095	C8H12N2O	Pyrazine, 2-methoxy-3-(1-methylethyl)-	Heterocyclic compound	25773-40-4	1097	71232.4	68985	72048.5	116828	105348	100516	133188	136053	142611
XMW1448	109	137	152.12	C10H16O	3,6-Dimethyl-2,3,3a,4,5,7a-hexahydrobenzofuran	Heterocyclic compound	70786-44-6	1192	50455.9	49527.9	55694.3	71420.5	68865.1	59432.8	39615	38075.2	47732.5
XMW0663	96	109	152.131	C9H16N2	3,5-Dimethyl-1-butylpyrazole	Heterocyclic compound	2655-37-0	1173	2.7879e+06	2.54298e+06	2.82796e+06	2.9982e+06	2.77109e+06	2.6328e+06	2.88441e+06	2.9336e+06	2.98681e+06
KMW0277	97	98	154.082	C9H14S	Thiophene, 2-pentyl-	Heterocyclic compound	4861-58-9	1170	20939.9	4187.98	23427.8	41453.7	36269.9	33401.5	31896.5	35215.7	44661.4
NMW0098	140	96	155.095	C8H13NO2	Arecoline	Heterocyclic compound	63-75-2	1233	437.217	437.217	437.217	2386.05	437.217	437.217	437.217	2248.64	2186.08
XMW0606	57	101	158.131	C9H18O2	1,3-Dioxolane, 2-butyl-2-ethyl-	Heterocyclic compound	935-49-9	1063	97324.3	93706.8	124750	275736	164239	162265	143295	130082	180494
XMW0421	84	133	162.116	C10H14N2	Pyridine, 3-(1-methyl-2-pyrrolidinyl)-, (S)-	Heterocyclic compound	54-11-5	1361	5304.52	904.337	904.337	904.337	904.337	904.337	904.337	4521.68	904.337
D191	110	95	166.099	C10H14O2	2-Hexanoylfuran	Heterocyclic compound	14360-50-0	1239	1.56179e+06	1.43268e+06	1.43794e+06	1.63172e+06	1.45111e+06	1.53462e+06	1.31302e+06	1.30171e+06	1.54568e+06
QWMW0796	168	169	169.093	C9H15NS	Thiazole, 4,5-dimethyl-2-(2-methylpropyl)-	Heterocyclic compound	53498-32-1	1186	737.339	737.339	737.339	737.339	737.339	737.339	737.339	737.339	3686.69
KMW0297*088	59	94	170.131	C10H18O2	trans-Linalool oxide (furanoid)	Heterocyclic compound	34995-77-2	1075.2401280683	658430	604213	661883	1.90712e+06	1.78683e+06	1.70695e+06	1.18951e+06	1.24395e+06	1.29643e+06
KMW0486*328	135	122	178.147	C11H18N2	Pyrazine, 2,5-dimethyl-3-(3-methylbutyl)-	Heterocyclic compound	18433-98-2	1317	1638.75	9048.49	8193.74	1638.75	1638.75	1638.75	10734.6	13275.3	1638.75
QWMW0293*328	135	122	178.147	C11H18N2	2,3-Dimethyl-5-isopentylpyrazine	Heterocyclic compound	18450-01-6	1332	1638.75	9048.49	8193.74	1638.75	1638.75	1638.75	10734.6	13275.3	1638.75
WAMW1263	177	43	192.151	C13H20O	2H-1-Benzopyran, 3,5,6,8a-tetrahydro-2,5,5,8a-tetramethyl-, trans-	Heterocyclic compound	41678-29-9	1314	8970.98	15402.2	13201.8	25332.4	20334.5	11710.5	10312.6	15046.5	15798.8
XMW0685	122	107	192.151	C13H20O	(2S,6R,7S,8E)-(+)-2,7-Epoxy-4,8-megastigmadiene	Heterocyclic compound	108342-25-2	1371	71172.3	66894.5	75451.4	32998.9	26300.8	24730.4	21538.6	21745.1	27963.7
XMW0370	179	69	194.167	C13H22O	2H-1-Benzopyran, 3,4,4a,5,6,8a-hexahydro-2,5,5,8a-tetramethyl-, (2.alpha.,4a.alpha.,8a.alpha.)-	Heterocyclic compound	41678-32-4	1318	11963.8	19536.7	17002.5	33268.6	27260.3	15081.2	13286.8	19986.9	2392.75
XMW1239	101	55	200.178	C12H24O2	1,3-Dioxepane, 2-heptyl-	Heterocyclic compound	61732-92-1	1519	6817.61	6156.39	9008.92	931.759	931.759	931.759	931.759	931.759	931.759
XMW0878	77	79	94.078	C7H10	1,4-Cyclohexadiene, 1-methyl-	Hydrocarbons	4313-57-9	790	243886	251893	223523	189313	145650	156893	150104	143197	139997
WAMW1811	95	81	96.094	C7H12	1-Heptyne	Hydrocarbons	628-71-7	686	161725	144903	136865	98515	119671	113950	115881	120535	133433
WMW0185	104	78	104.063	C8H8	1,3,5,7-Cyclooctatetraene	Hydrocarbons	629-20-9	850	8576.2	7370.62	8452.6	7680.39	7145.63	7569.84	7099.39	8966.59	8799.96
WMW0107	95	55	110.11	C8H14	1,5-Heptadiene, 2-methyl-, (Z)-	Hydrocarbons	41044-64-8	787	63052.1	58461.2	46763.4	38041.2	35999.1	34697.6	38890	37318.6	36450.3
XMW1229	80	79	122.11	C9H14	Bicyclo(3.3.1)non-2-ene	Hydrocarbons	6671-66-5	1014	24797.8	21287.5	23195.7	10554.1	11840	14033.5	2110.83	2110.83	2110.83
XMW0923	79	107	122.11	C9H14	3,3-Dimethyl-6-methylenecyclohexene	Hydrocarbons	20185-16-4	1001	248371	234724	256926	245261	185787	178315	545095	561416	603821
WMW0126	95	67	124.125	C9H16	1,3-Hexadiene, 3-ethyl-2-methyl-	Hydrocarbons	61142-36-7	1031	119431	105205	118720	121446	142806	146287	197331	203635	180523
XMW0653	67	69	126.141	C9H18	2,3-Dimethyl-3-heptene, (Z)-	Hydrocarbons	59643-73-1	847	9.17006e+06	8.87514e+06	8.61129e+06	6.74049e+06	6.40889e+06	5.81499e+06	7.55002e+06	7.84809e+06	8.47939e+06
XMW0894	84	57	128.157	C9H20	Hexane, 3-ethyl-2-methyl-	Hydrocarbons	16789-46-1	845	6.02715e+06	5.69854e+06	5.49184e+06	4.32734e+06	4.19004e+06	3.9449e+06	3.65307e+06	3.73689e+06	4.48446e+06
XMW0519	106	91	134.11	C10H14	Cyclobutanespiro-2'-bicyclo[1.1.0]butane-4'-spirocyclobutane	Hydrocarbons	76308-11-7	1120	13709	13420.7	12002.4	2400.49	2400.49	2400.49	2400.49	2400.49	2400.49
XMW0153	121	136	136.125	C10H16	1,3-Cyclopentadiene, 1,2,3,4,5-pentamethyl-	Hydrocarbons	4045-44-7	1048	177984	167759	178209	145483	158102	152725	420896	430539	460812
D1593	70	80	138.141	C10H18	1-Decyne	Hydrocarbons	764-93-2	987	112418	115331	108842	103122	108096	107932	175606	186630	191146
WAMW2147	154	55	154.172	C11H22	1-Undecene	Hydrocarbons	821-95-4	1091	119021	112437	122591	80158	72690.4	70156.4	101124	99147.7	105328
XMW0604	113	57	156.188	C11H24	Octane, 2,3,3-trimethyl-	Hydrocarbons	62016-30-2	1027	139327	136704	140907	174817	171707	163396	209912	217197	236059
XMW0724	79	95	162.141	C12H18	Albene	Hydrocarbons	38451-64-8	1159	69662.7	67281.6	70363.2	87331.3	60367.8	78280.3	70451.4	51428	80863.2
XMW1315	126	71	170.203	C12H26	Undecane, 4-methyl-	Hydrocarbons	2980-69-0	1160	10511.9	9286.38	12836.7	1857.28	10431.9	9439.24	12952.6	10929.4	13620.7
KMW0488	57	43	184.219	C13H28	Tridecane	Hydrocarbons	629-50-5	1309	24723.4	23315.4	26285.9	28119.7	23455.1	23114.6	21078.3	21523.9	22320.2
XMW0369	154	112	184.219	C13H28	Undecane, 6-ethyl-	Hydrocarbons	17312-60-6	1230	666.899	666.899	666.899	666.899	3605.22	3334.49	3992.92	4161.58	666.899
XMW0239	85	155	184.219	C13H28	Decane, 3-ethyl-3-methyl-	Hydrocarbons	17312-66-2	1251	82338.4	75999.4	96042.3	97617.1	103788	93630.9	315615	321833	355380
XMW1337	71	57	184.219	C13H28	Nonane, 3-methyl-5-propyl-	Hydrocarbons	31081-18-2	1052	562619	488032	480558	458549	466220	544464	638233	595925	590853
XMW0179	212	71	212.25	C15H32	Dodecane, 2,6,11-trimethyl-	Hydrocarbons	31295-56-4	1275	4242.51	5262.3	3678.78	5204.67	4001.35	8472.26	5663.66	3938.67	7260.1
XMW0218	57	71	254.297	C18H38	Hexadecane, 7,9-dimethyl-	Hydrocarbons	21164-95-4	1679	560.329	3503.23	560.329	6228.63	4479.67	2801.64	3684.08	3412.82	4079.63
WAMW1559*179	83	98	98.073	C6H10O	3-Penten-2-one, 3-methyl-	Ketone	565-62-8	859	1.0107e+08	9.66721e+07	9.31559e+07	7.36225e+07	7.11495e+07	6.68871e+07	7.02398e+07	7.06541e+07	7.62266e+07
XMW2953	83	43	98.073	C6H10O	4-Penten-2-one, 4-methyl-	Ketone	3744-02-3	790	4.0066e+06	3.82324e+06	3.03231e+06	2.33847e+06	2.45246e+06	1.98092e+06	2.33599e+06	2.2581e+06	2.37515e+06
KMW0067*176	98	55	98.073	C6H10O	3-Penten-2-one, 4-methyl-	Ketone	141-79-7	797.695128339445	1.72302e+06	1.67555e+06	1.34628e+06	1.00205e+06	1.03616e+06	874030	1.00671e+06	1.05853e+06	969906
KMW0054*176	98	55	98.073	C6H10O	1-Hexen-3-one	Ketone	1629-60-3	775	1.72302e+06	1.67555e+06	1.34628e+06	1.00205e+06	1.03616e+06	874030	1.00671e+06	1.05853e+06	969906
XMW0201*179	83	98	98.073	C6H10O	4-Hexen-3-one	Ketone	2497-21-4	855	1.0107e+08	9.66721e+07	9.31559e+07	7.36225e+07	7.11495e+07	6.68871e+07	7.02398e+07	7.06541e+07	7.62266e+07
GGMW0050	55	83	112.089	C7H12O	Cyclohexanone, 4-methyl-	Ketone	589-92-4	959	36385.6	39854.6	28285.3	54703.4	37551.4	43012.8	38731.7	39320	39338.4
WAMW0347	81	41	114.104	C7H14O	2-Hexanone, 5-methyl-	Ketone	110-12-3	858.73993368072	6.24156e+06	5.99235e+06	5.77429e+06	4.54202e+06	4.39982e+06	4.13547e+06	3.86708e+06	3.94872e+06	4.73922e+06
WAMW1994	114	71	114.104	C7H14O	3-Hexanone, 2-methyl-	Ketone	7379-12-6	784	2469.98	2634.81	2237.76	1866.3	2142.81	1878.46	2655.38	2148.68	2552.02
WAMW1012	72	55	114.104	C7H14O	2-Hexanone, 3-methyl-	Ketone	2550-21-2	844	34515.9	26904.9	27582.8	70999	56886.4	84054.9	24348.4	31831.6	24439.2
KMW0168	111	41	126.104	C8H14O	5-Methyl-(E)-2-hepten-4-one	Ketone	102322-83-8	971	60714.5	195829	95581.9	72814	191681	67357.5	73532	154215	93194.1
WAMW0620	140	125	140.12	C9H16O	3-Nonen-2-one	Ketone	14309-57-0	1142	9718.76	8843.89	10250.2	14985.6	12582.7	7153.27	6762.33	9539.99	8488.12
XMW0917	83	55	140.12	C9H16O	3-Nonen-5-one	Ketone	82456-34-6	1052	4294.29	4294.29	69139.9	4294.29	4294.29	4294.29	4294.29	4294.29	4294.29
KMW0262	55	70	140.12	C9H16O	1-Nonen-3-one	Ketone	24415-26-7	1076	373861	346393	408806	691548	802095	670079	533536	511279	701592
WMW0028	127	85	142.136	C9H18O	4-Heptanone, 2,6-dimethyl-	Ketone	108-83-8	971.800208116545	4941.89	3983.65	5670.64	6568.75	5074.36	4874.77	4863.08	5132.18	5162
D74	150	135	150.068	C9H10O2	4-Acetylanisole	Ketone	100-06-1	1348	16272.5	16396.3	17956.6	7707.7	7093.61	7717.81	7080.07	8251.98	7839.36
QWMW0842	58	94	154.136	C10H18O	9-Decen-2-one	Ketone	35194-30-0	1188	2117.17	2117.17	16420	19616	18899.9	2117.17	19009.5	19582.7	17659.9
GMW0158	111	41	154.136	C10H18O	3-Decen-2-one	Ketone	10519-33-2	1233	3875.86	3875.86	21145.1	20732.4	22374.6	24332.7	19486.8	19379.3	23404.2
KMW0474	58	43	170.167	C11H22O	2-Undecanone	Ketone	112-12-9	1294.65153970827	2220.17	2201.73	1957.28	312.513	1733.95	1562.57	2287.07	312.513	312.513
XMW1100	177	192	192.151	C13H20O	2-Buten-1-one, 1-(2,6,6-trimethyl-1-cyclohexen-1-yl)-	Ketone	35044-68-9	1419	26027.9	25263.1	29741.1	24620.2	23847.2	23139.9	19869	20030.3	23919
XMW1348	58	43	198.198	C13H26O	2-Tridecanone	Ketone	593-08-8	1495.81901489118	3386.6	531.446	3246.35	3344.55	531.446	2657.23	2782.85	3520.5	2994.94
XMW1346	86	71	198.198	C13H26O	4-Tridecanone	Ketone	26215-90-7	1461	8242.32	7304.76	7993.39	8715.17	6955.06	5746.76	8654.29	4859.8	5298.39
NMW0757	84	55	84.058	C5H8O	Cyclopentanone	Ketone	120-92-3	791	271616	249902	207363	168050	169093	148817	176537	170228	166429
NMW0063	59	87	87.032	C3H5NO2	Oxazolidin-2-one	Ketone	497-25-6	1164	725890	641364	750082	1.09031e+06	805811	847520	780494	657083	1.06426e+06
WAMW1042	81	96	96.058	C6H8O	2-Cyclopenten-1-one, 3-methyl-	Ketone	2758-18-1	973	5062.21	5062.21	5062.21	5062.21	5062.21	5062.21	188004	211947	226524
NMW0790	100	41	100.052	C5H8O2	2H-Pyran-2-one, tetrahydro-	Ketone	542-28-9	961	517.413	517.413	517.413	2587.07	517.413	3334	517.413	3398.59	3389.55
NMW0754	85	100	100.052	C5H8O2	Acetylacetone	Ketone	123-54-6	783	204291	186832	158753	124054	128779	115537	130693	126723	141946
IS-04	59	45	104.18	C6H8D4O	3-Hexanone-2,2,4,4-d4	Ketone	24588-54-3	780.600103466115	1.13236e+06	882775	871849	933690	979199	881656	1.10392e+06	1.06957e+06	1.03838e+06
XMW0713	82	110	110.073	C7H10O	2-Cyclohexen-1-one, 3-methyl-	Ketone	1193-18-6	1075	3.40481e+06	3.19937e+06	3.56642e+06	3.92041e+06	3.63462e+06	3.47451e+06	3.35945e+06	3.47891e+06	3.65108e+06
KMW0539	83	112	112.052	C6H8O2	2(5H)-Furanone, 5-ethyl-	Ketone	2407-43-4	966	169627	156238	165714	180596	169233	172465	154306	101999	182579
GGMW0149	67	97	112.052	C6H8O2	2(5H)-Furanone, 5,5-dimethyl-	Ketone	20019-64-1	954	3327.11	30072.9	3327.11	39108.5	35543.7	36878.4	3327.11	3327.11	3327.11
YZMW0355	39	68	112.089	C7H12O	Cycloheptanone	Ketone	502-42-1	1012	17601.3	17180.3	18750.1	9146.78	9111.73	10957.3	1822.35	1822.35	1822.35
XMW0637	42	70	112.089	C7H12O	Cyclobutanone, 2,2,3-trimethyl-	Ketone	1449-49-6	787	2.94115e+06	2.75607e+06	2.10634e+06	1.76164e+06	1.80087e+06	1.55052e+06	1.80793e+06	1.76602e+06	1.85127e+06
XMW1203	42	70	114.032	C5H6O3	2,5-Furandione, dihydro-3-methyl-	Ketone	4100-80-5	1006	52154.5	51106.2	49182.7	20581.5	27546.2	25940.1	4116.29	4116.29	4116.29
KMW0114	43	71	118.045	C5H10OS	3-mercapto-2-pentanone	Ketone	67633-97-0	902	5752.11	5752.11	5752.11	5752.11	5752.11	5752.11	5752.11	5752.11	28760.5
WAMW0698	124	109	124.089	C8H12O	6-Methyl-3,5-heptadiene-2-one	Ketone	1604-28-0	1107	493507	477847	505220	565344	500582	517588	521129	495811	571705
XMW1124	96	125	125.084	C7H11NO	2-Azabicyclo[3.2.1]octan-3-one	Ketone	26396-67-8	1374	3609.95	3609.95	3609.95	28890.3	22053.5	24851.2	18049.7	18365.4	24796.6
KMW0278	111	126	126.014	C6H6OS	Ethanone, 1-(2-thienyl)-	Ketone	88-15-3	1092	703651	558687	620006	414309	363837	340584	477590	592301	615939
XMW2563	67	95	126.032	C6H6O3	Furyl hydroxymethyl ketone	Ketone	17678-19-2	1087	111928	112019	118177	269755	250022	240453	281237	288163	306222
QWMW0573*227	41	111	126.068	C7H10O2	2-Cyclopenten-1-one, 3-ethyl-2-hydroxy-	Ketone	21835-01-8	1103	3.1462e+06	3.01917e+06	3.25864e+06	2.41449e+06	2.3254e+06	2.26062e+06	2.92186e+06	2.9429e+06	3.07096e+06
XMW0445	68	97	126.068	C7H10O2	6-Ethyl-5,6-dihydro-2H-pyran-2-one	Ketone	19895-35-3	1160	35413.7	31926.3	6385.26	6385.26	41079.3	39059.9	38771.2	38488.6	6385.26
XMW0039	126	69	126.104	C8H14O	Cycloheptanone, 3-methyl-	Ketone	933-17-5	1063	17439.3	14746.8	14434.6	12549.2	13993.6	14843.4	18274.9	17246	17026.6
KMW0161	71	128	128.12	C8H16O	3-Octanone	Ketone	106-68-3	986	402852	384326	390893	326260	310875	301753	324025	322832	356269
WAMW2217	95	110	128.12	C8H16O	2-Heptanone, 6-methyl-	Ketone	928-68-7	956	17582.1	17235.9	18057.4	26647.2	20406	15595.3	20691.1	22712.5	14966.8
YZMW0767	120	121	135.068	C8H9NO	Acetophenone, 4'-amino-	Ketone	99-92-3	1500	497960	489679	741492	4888.25	4888.25	4888.25	4888.25	4888.25	4888.25
QWMW1256	94	93	136.052	C8H8O2	3-Buten-2-one, 4-(2-furanyl)-	Ketone	623-15-4	1201	364383	320649	418105	520357	413815	452696	59389.8	62187.2	65069.1
XMW0019	136	121	136.052	C8H8O2	Acetophenone, 4'-hydroxy-	Ketone	99-93-4	1455	11988.5	15517.2	23196.2	23550.5	21705.9	19594	13422.7	15949.4	18095.7
XMW3294	77	51	136.052	C8H8O2	Ethanone, 2-hydroxy-1-phenyl-	Ketone	582-24-1	1157	47653.2	44731.5	45565.1	48496.6	45340	43212.9	37041	34944.2	51508.6
QWMW0587	39	136	136.064	C7H8N2O	1-(2-Methylpyrimidin-4-yl)ethan-1-one	Ketone	67860-38-2	1052	5326.23	7324.4	6902.14	4814.34	6513.79	4888.79	12464.8	15338.5	14081.1
XMW3018	81	111	138.068	C8H10O2	1-Butanone, 1-(2-furanyl)-	Ketone	4208-57-5	1078	251620	235445	245249	551242	530748	533416	360185	367454	364481
XMW0008	82	138	138.104	C9H14O	Isophorone	Ketone	78-59-1	1123.40085287847	5479.11	59134.6	71379	29701	30131.2	33507	29399.3	5479.11	27395.5
GMW0277	138	41	138.104	C9H14O	Bicyclo[2.2.1]heptan-2-one, 3,3-dimethyl-	Ketone	13211-15-9	1083	2151.19	2151.19	2151.19	2151.19	2151.19	2151.19	10756	12124.1	11333.4
XMW0900	96	81	138.104	C9H14O	3-Cyclohexen-1-one, 3,5,5-trimethyl-	Ketone	471-01-2	1044	25754.8	22125.5	20283.5	22866.5	30658.2	30385.4	35025.4	35630	42948.7
NMW0076	139	42	139.1	C8H13NO	Tropinone	Ketone	532-24-1	1198	23503.5	125402	23503.5	161155	161074	146445	23503.5	23503.5	23503.5
XMW2374	69	83	140.084	C8H12O2	1,3-Cyclohexanedione, 5,5-dimethyl-	Ketone	126-81-8	1176	273552	252240	306809	551944	371220	369791	346282	302000	504504
XMW0119	140	41	140.12	C9H16O	Cyclopentanone, 2-methyl-3-(1-methylethyl)-	Ketone	54549-81-4	1174	8211.57	6633.38	6719.26	5838.1	6812.25	8168.04	7659.52	7119.05	6830.19
w19	71	99	142.099	C8H14O2	2H-Pyran-2-one, tetrahydro-6-propyl-	Ketone	698-76-0	1288	35040.7	34838	38267.8	39271.8	34442.3	47847.7	34570	37005.2	39707.8
XMW3101	85	43	142.136	C9H18O	5-Nonanone	Ketone	502-56-7	1073	152847	140446	111383	279300	244647	230883	156373	169447	193919
XMW1460	103	131	146.073	C10H10O	3-Buten-2-one, 4-phenyl-	Ketone	122-57-6	1363.41059602649	18462.1	17513.8	18786.9	7333.45	8626.48	8442.98	9263.65	7710.69	10682.8
XMW0737*048	135	150	150.068	C9H10O2	Ethanone, 1-(2-hydroxy-5-methylphenyl)-	Ketone	1450-72-2	1279.41653160454	9058.42	9828.75	8193.74	13069.6	11086.2	9751.76	10734.6	13275.3	12895
XMW0025	93	119	150.068	C9H10O2	Paroxypropione	Ketone	70-70-2	1534.18854415274	22939.9	21047.9	25896.8	1960.82	1960.82	1960.82	1960.82	1960.82	1960.82
XMW0909	107	79	150.104	C10H14O	2,6,6-Trimethylbicyclo[3.2.0]hept-2-en-7-one	Ketone	4613-37-0	1108	1.72187e+06	1.33773e+06	1.44068e+06	1.44536e+06	1.37252e+06	1.31786e+06	1.51062e+06	1.52723e+06	1.8961e+06
XMW0973	67	136	151.1	C9H13NO	Ketone, methyl 2,4,5-trimethylpyrrol-3-yl	Ketone	19005-95-9	1520	481452	474076	552560	5518.27	5518.27	5518.27	5518.27	5518.27	5518.27
XMW0166	41	69	152.12	C10H16O	3,7-Nonadien-2-one, 8-methyl-, (E)-	Ketone	35408-14-1	1230	218279	209859	231990	229652	212458	188484	207714	204805	248295
WAMW0577	111	154	154.009	C7H6O2S	1,2-Propanedione, 1-(2-thienyl)-	Ketone	13678-69-8	1283	16253	14142.5	15985.5	17196.5	14722.2	15012	15767.4	18712.5	15601.6
XMW3160	127	126	154.045	C8H10OS	1-Butanone, 1-(2-thienyl)-	Ketone	5333-83-5	1252	18853.8	16581.1	18197.4	20777.7	19986.7	20059.1	21141.1	19311.3	22244.7
WAMW0477*112	112	69	154.136	C10H18O	Cyclohexanone, 5-methyl-2-(1-methylethyl)-, (2R-cis)-	Ketone	1196-31-2	1157	96651.2	96651.2	821294	967507	886748	840324	96651.2	96651.2	948560
QWMW1014	70	67	154.136	C10H18O	2-Sec-Butylcyclohexanone	Ketone	14765-30-1	1220	32388.8	33514.6	37472.5	37449	29613	28234	30698.9	36338.8	37814.4
XMW1335	57	41	156.115	C9H16O2	3,4-Hexanedione, 2,2,5-trimethyl-	Ketone	20633-03-8	960	61061.6	51933.8	46536.4	56779.1	49310	58898.4	56489.1	65307.8	61570.7
WAMW0446	129	57	157.074	C7H11NO3	Paramethadione	Ketone	115-67-3	1120	2644.73	528.947	3117.93	4027.58	2992.19	3394.82	528.947	528.947	528.947
XMW1087	99	71	158.058	C7H10O4	2(3H)-Furanone, 5-(acetyloxy)dihydro-5-methyl-	Ketone	57681-51-3	1246	14799.4	14911.4	18481.1	19032.2	18149	16869.9	37528.4	38354.9	32825.1
D102	105	77	162.104	C11H14O	1-Pentanone, 1-phenyl-	Ketone	1009-14-9	1373	12069.4	12069.4	12069.4	87970.5	74612.5	73336.3	66484.4	60347	88054.1
XMW1476	135	77	164.084	C10H12O2	1-Propanone, 1-(4-methoxyphenyl)-	Ketone	121-97-1	1513	383977	376335	412130	7160.23	1432.05	1432.05	1432.05	1432.05	1432.05
XMW1092	79	91	164.084	C10H12O2	7'-Oxaspiro[cyclopropane-1,4'-tricyclo[3.3.1.0(6,8)]nonan-2'-one]	Ketone	109637-57-2	1535	4453.05	4453.05	22265.3	4453.05	4453.05	4453.05	4453.05	4453.05	4453.05
D390	84	41	166.136	C11H18O	Cyclopentanone, 2-(2-hexenyl)-	Ketone	34687-46-2	1320	27404.9	25798.1	30981.1	28932	28367.8	30668.8	25110.6	25162.3	25590.4
XMW1465*310	168	139	168.115	C10H16O2	7-Oxabicyclo[4.1.0]heptan-2-one, 6-methyl-3-(1-methylethyl)-	Ketone	5286-38-4	1256	1440.35	1682.47	3774.52	2622.64	1206.52	1391.09	827.813	1162.41	1602.08
XMW0036	98	70	168.115	C10H16O2	1,3-Cyclopentanedione, 4-(3-methylbutyl)-	Ketone	939-86-6	1357	17896.2	14251.7	18787.9	17894.6	14325	2645.16	17239	13225.8	20378.9
XMW1433	128	71	170.094	C9H14O3	2,6-Heptanedione, 3-acetyl-	Ketone	29214-57-1	1284	5872.04	5835.09	5096.77	9069.17	7436.58	5988.5	5557.6	6053.79	6713.46
QWMW1271	69	100	170.131	C10H18O2	2(3H)-Furanone, dihydro-4-methyl-5-pentyl-	Ketone	33673-62-0	1502	2675.83	2675.83	2675.83	16753	14027.2	13379.1	14384.5	15822.3	16540.7
XMW1218	58	43	172.146	C10H20O2	2-Nonanone, 3-(hydroxymethyl)-	Ketone	67801-33-6	1093	18078.2	17719.3	19183.4	29713.2	27870.8	25317.7	31982.3	32638.7	33715.5
GMW0149	121	108	178.099	C11H14O2	2-Butanone, 4-(4-methoxyphenyl)-	Ketone	104-20-1	1462	9550.07	8878.32	13192.9	7871.48	7212.43	4888.92	6010.02	5735.13	8174.19
NMW0270	105	77	182.073	C13H10O	Benzophenone	Ketone	119-61-9	1635	17756.2	22714	24411.1	3551.24	3551.24	3551.24	3551.24	3551.24	3551.24
WAMW0663	72	57	184.183	C12H24O	3-Dodecanone	Ketone	1534-27-6	1387	6310.88	6066.64	6240.58	5841.9	5238.75	5300.5	5490	5499.58	5274.37
XMW3282	147	119	189.043	C10H7NO3	1H-Indole-2,3-dione, 1-acetyl-	Ketone	574-17-4	1651	403.18	403.18	403.18	403.18	3779.85	403.18	2015.9	3275.85	3181.85
GMW0384	121	105	190.136	C13H18O	2-Buten-1-one, 1-(2,6,6-trimethyl-1,3-cyclohexadien-1-yl)-	Ketone	23696-85-7	1362	67356.6	64389.1	69744.5	27160.4	26118.7	28359.3	29845.1	29262.7	36407.4
WAMW0483	131	175	190.136	C13H18O	4-(2,6,6-Trimethylcyclohexa-1,3-dienyl)but-3-en-2-one	Ketone	1203-08-3	1485	55628.3	43087.6	50584.5	82293.2	52883.6	61194.2	53235.8	40787.6	68308.6
w11	109	81	192.151	C13H20O	3,5,9-Undecatrien-2-one, 6,10-dimethyl-, (E,Z)-	Ketone	13927-47-4	1535	7275.12	7244.53	10640.5	4856.21	3886.94	5410.2	4738.05	4290.62	3876.65
XMW0049	137	109	208.183	C14H24O	2,4,4-Trimethyl-3-(3-methylbutyl)cyclohex-2-enone	Ketone	88725-82-0	1578	4981.51	5922.04	9104.17	4190.9	541.961	2709.8	3281.07	541.961	541.961
YZMW0550	39	42	103.063	C4H9NO2	Butane, 1-nitro-	Nitrogen compounds	627-05-4	790	771827	719075	522058	463994	482998	408473	489138	482021	506032
XMW0779	94	67	109.089	C7H11N	2-Pentenenitrile, 4,4-dimethyl-	Nitrogen compounds	39168-14-4	901	13313.9	14314.6	14304.3	12229.7	10685.1	11247.2	11301	13449.2	13109.7
YZMW0044	83	60	116.041	C4H8N2S	Allylthiourea	Nitrogen compounds	109-57-9	1491	1667.77	1667.77	1667.77	8379.25	1667.77	1667.77	1667.77	8338.84	8695.39
XMW2869	44	42	116.059	C4H8N2O2	1.2-diacetylhydrazine	Nitrogen compounds	3148-73-0	1243	43548.3	38531.4	42071.5	48743	45544.2	39425	42429	41440.4	49227.6
D210	77	123	123.032	C6H5NO2	Benzene, nitro-	Nitrogen compounds	98-95-3	1080	18950.1	18950.1	18950.1	103390	100148	94750.3	150039	146765	154950
WMW0115	100	99	128.059	C5H8N2O2	5-Ethylhydantoin	Nitrogen compounds	15414-82-1	1451	1148.98	1011.43	1312.75	5011.68	986.089	990.093	3704.55	197.218	1191.1
WAMW0409	55	83	129.079	C6H11NO2	Cyclohexane, nitro-	Nitrogen compounds	1122-60-7	1083	40555.6	40555.6	40555.6	246896	211492	202778	239875	246348	262773
D332	108	67	137.12	C9H15N	2-Nonenenitrile	Nitrogen compounds	29127-83-1	1194	27829.6	31152.7	28283.1	28630	26361.1	27854.7	4670.23	4670.23	4670.23
NMW0199	168	63	168.017	C6H4N2O4	Benzene, 1,2-dinitro-	Nitrogen compounds	528-29-0	1458	2425.55	2067.41	2791.04	3418.38	2796.77	1994.98	1983.44	2116.37	2777.29
D265	97	43	181.183	C12H23N	Dodecanenitrile	Nitrogen compounds	2437-25-4	1490	11645.6	10029.9	11573.2	10736.1	10075.1	9506.9	6013.83	9337.99	9037.69
NMW0288	108	197	270.104	C12H18N2O3S	Tolbutamide	Nitrogen compounds	64-77-7	1665	11791.2	10153.5	11141.8	1461.36	14330	7306.8	8139.68	11355.1	13610.4
KMW0722	65	91	120.058	C8H8O	4-Vinylphenol	Phenol	2628-17-3	1223	4386.8	4386.8	4386.8	30639.2	4386.8	4386.8	26442.2	26923.8	25999.6
KMW0433	133	134	134.073	C9H10O	Phenol, 4-(2-propenyl)-	Phenol	501-92-8	1255	21037.6	19202.4	21984.3	23689.8	21413.3	20996.5	30715.8	29825.8	32910.1
D1389	121	41	136.089	C9H12O	Phenol, 3-(1-methylethyl)-	Phenol	618-45-1	1228	51370.4	8772.38	48163.3	43861.9	48463.4	57735.1	52575.8	50310.1	45680.8
GMW0235	103	105	138.05	C8H10S	2,6-Dimethylthiophenol	Phenol	118-72-9	1226	20531.5	19551.8	22037.2	26510.2	27420.7	23178.4	22948.7	26734.8	28201.9
KMW0450*259	138	109	138.068	C8H10O2	Benzenemethanol, 4-methoxy-	Phenol	105-13-5	1285	2143.09	1926.12	2060.71	2285.56	1219.16	1506.82	243.832	243.832	1559.31
XMW0455	138	123	138.068	C8H10O2	1,3-Benzenediol, 4,5-dimethyl-	Phenol	527-55-9	1490	346345	281451	329042	581193	328742	354970	298011	273685	441693
QWMW1136	39	53	140.03	C7H8OS	Phenol, 2-(methylthio)-	Phenol	1073-29-6	1166.20320855615	8600.42	6482.19	3606.16	13805.5	8638.38	9223.08	8551.9	3947.39	13415.7
NMW0077	125	71	140.047	C7H8O3	Ethyl maltol	Phenol	4940-11-8	1199	1.84432e+06	1.66097e+06	2.1151e+06	2.06623e+06	1.82035e+06	2.08326e+06	1.84498e+06	1.86458e+06	1.94456e+06
KMW0493*048	135	150	150.068	C9H10O2	2-Methoxy-4-vinylphenol	Phenol	7786-61-0	1316	9058.42	9828.75	8193.74	13069.6	11086.2	9751.76	10734.6	13275.3	12895
XMW2348	107	151	151.1	C9H13NO	Phenol, 3-(ethylamino)-4-methyl-	Phenol	120-37-6	1459	32421.9	20220.6	30627.2	51154.4	47996.5	41979.2	17825.2	32770.8	39342.3
D35	106	153	152.084	C9H12O2	2-Ethoxy-4-methylphenol	Phenol	2563-07-7	1240	37435.6	31524.6	39905.9	41389.7	39480.8	35922.4	31780.1	31166.7	22202.1
YZMW0175	108	136	153.043	C7H7NO3	4-Methyl-3-nitrophenol	Phenol	2042-14-0	1512	352204	452243	535549	2526.05	2526.05	2526.05	2526.05	2526.05	2526.05
XMW0631*093	93	121	154.136	C10H18O	p-Menth-2-en-7-ol, cis-	Phenol	19898-86-3	1269	2.01386e+06	1.88192e+06	2.35879e+06	3.20177e+06	2.90413e+06	2.66632e+06	3.0271e+06	2.76572e+06	3.54546e+06
QWMW0781	77	131	164.084	C10H12O2	Phenol, 2-methoxy-6-(2-propenyl)-	Phenol	579-60-2	1429	15870	13280.6	14667.4	7985	1597	1597	1597	1597	1597
XMW3099	122	149	164.084	C10H12O2	3-Allyl-6-methoxyphenol	Phenol	501-19-9	1375	86121.8	74662.4	85244.6	32175.3	25177.2	23583.1	20711.9	20999.6	27353
NMW0256	135	136	206.167	C14H22O	Phenol, 4-(1,1,3,3-tetramethylbutyl)-	Phenol	140-66-9	1612.72590361446	37067.5	36401.8	44604.2	7280.37	7280.37	7280.37	7280.37	7280.37	7280.37
XMW0847*129	177	206	206.167	C14H22O	Phenol, 2,5-bis(1-methylpropyl)-	Phenol	54932-77-3	1566	540.508	540.508	2702.54	540.508	540.508	540.508	540.508	540.508	540.508
XMW0848*129	177	206	206.167	C14H22O	Phenol, 2-(1,1-dimethylethyl)-4-(1-methylpropyl)-	Phenol	52184-13-1	1551	540.508	540.508	2702.54	540.508	540.508	540.508	540.508	540.508	540.508
GMW0094	66	94	136.038	C5H12S2	Ethyl n-propyl disulfide	Sulfur compounds	30453-31-7	1026	67659.5	62195.6	64009.2	72438.4	80550.2	82725.7	96083.3	97055.1	103567
WMW0086	136	94	136.038	C5H12S2	Disulfide, ethyl 1-methylethyl	Sulfur compounds	53966-36-2	985	62559.5	59200.5	66759.1	60415.7	67555.1	42648.7	147548	153501	158318
NMW0767	114	99	114.05	C6H10S	Diallyl sulfide	Sulfur compounds	592-88-1	860.177404295051	3.3936e+06	2.85048e+06	2.42619e+06	2.56095e+06	2.89437e+06	2.61671e+06	3.5341e+06	3.40583e+06	3.27862e+06
KMW0162	126	45	125.963	C2H6S3	Dimethyl trisulfide	Sulfur compounds	3658-80-8	972.314911366006	9849.99	10049.4	3169.32	3375.53	2444.61	10491.9	11485.8	2720.79	3219.21
KMW0223	119	121	136.125	C10H16	1,3-Cyclohexadiene, 1-methyl-4-(1-methylethyl)-	Terpenoids	99-86-5	1018.03628601921	22791.5	25525.6	26304	14342.2	20077.1	18364.3	36126.3	35492.7	37919.3
KMW0259*154	93	91	136.125	C10H16	.gamma.-Terpinene	Terpenoids	99-85-4	1060.2454642476	870394	839452	917980	611206	709521	668350	1.90025e+06	1.95182e+06	2.08783e+06
KMW0252*154	93	91	136.125	C10H16	1,3,7-Octatriene, 3,7-dimethyl-	Terpenoids	502-99-8	1048	870394	839452	917980	611206	709521	668350	1.90025e+06	1.95182e+06	2.08783e+06
KMW0522*146	93	161	204.188	C15H24	Copaene	Terpenoids	3856-25-5	1376	2402.73	2402.73	2402.73	13435.8	2402.73	12013.7	98433.3	96861.1	12257.2
WMW0201	93	79	136.125	C10H16	Bicyclo[2.2.1]heptane, 7,7-dimethyl-2-methylene-	Terpenoids	471-84-1	950	1774.01	1774.01	1774.01	1774.01	1774.01	1774.01	9473.8	11182	8870.07
NMW0788	121	107	136.125	C10H16	Bicyclo[2.2.1]heptane, 2,2-dimethyl-3-methylene-, (1R)-	Terpenoids	5794-03-6	951	9327.18	6691.24	1338.25	1338.25	1338.25	7403.23	18719	18249.8	22273.1
XMW0417	93	79	136.125	C10H16	Cyclohexene, 4-methyl-1-(1-methylethenyl)-	Terpenoids	586-67-4	1073	446049	421945	455873	1.39192e+06	1.30717e+06	1.25129e+06	819247	859742	924820
NMW0075*093	93	121	154.136	C10H18O	Cyclohexanol, 1-methyl-4-(1-methylethylidene)-	Terpenoids	586-81-2	1197	2.01386e+06	1.88192e+06	2.35879e+06	3.20177e+06	2.90413e+06	2.66632e+06	3.0271e+06	2.76572e+06	3.54546e+06
KMW0385*093	93	121	154.136	C10H18O	Cyclohexanol, 2-methyl-5-(1-methylethenyl)-	Terpenoids	619-01-2	1196	2.01386e+06	1.88192e+06	2.35879e+06	3.20177e+06	2.90413e+06	2.66632e+06	3.0271e+06	2.76572e+06	3.54546e+06
QWMW1015*112	112	69	154.136	C10H18O	L-Menthone	Terpenoids	14073-97-3	1158.98395721925	96651.2	96651.2	821294	967507	886748	840324	96651.2	96651.2	948560
KMW0583*150	177	192	192.151	C13H20O	trans-.beta.-Ionone	Terpenoids	79-77-6	1492.09621993127	294868	267320	307010	293738	225343	214274	183448	170169	273725
KMW0603*061	161	105	204.188	C15H24	Germacrene D	Terpenoids	23986-74-5	1481	522927	506332	569414	1319.84	1319.84	1319.84	6599.18	1319.84	1319.84
KMW0623	204	93	204.188	C15H24	1,5-Cyclodecadiene, 1,5-dimethyl-8-(1-methylethylidene)-, (E,E)-	Terpenoids	15423-57-1	1557	1397.37	1199.01	1781.43	1544.04	1117.46	2037.94	1081.84	1279.53	2237.29
w38*056	161	105	204.188	C15H24	1H-3a,7-Methanoazulene, octahydro-3,8,8-trimethyl-6-methylene-, [3R-(3.alpha.,3a.beta.,7.beta.,8a.alpha.)]-	Terpenoids	546-28-1	1421	16680.3	14310.5	18453.5	22248.7	18066.2	13580.2	8628.93	12764.1	13555.1
XMW0143*108	204	189	204.188	C15H24	1H-3a,7-Methanoazulene, 2,3,4,7,8,8a-hexahydro-3,6,8,8-tetramethyl-, [3R-(3.alpha.,3a.beta.,7.beta.,8a.alpha.)]-	Terpenoids	469-61-4	1411	60.9391	60.9391	60.9391	758.785	60.9391	2926.14	304.696	330.028	2697.4
KMW0613	41	93	204.188	C15H24	.alpha.-Farnesene	Terpenoids	502-61-4	1508	730715	725765	829438	6136.74	6136.74	6136.74	6136.74	6136.74	6136.74
XMW0045	189	175	204.188	C15H24	(1R,4R,4aS,8aR)-4,7-Dimethyl-1-(prop-1-en-2-yl)-1,2,3,4,4a,5,6,8a-octahydronaphthalene	Terpenoids	92692-39-2	1458	2331.25	1618.16	1276.89	2607.69	1159.95	3178.34	765.068	1888.74	511.854
XMW0556*064	189	161	204.188	C15H24	(2S,4aR,8aR)-4a,8-Dimethyl-2-(prop-1-en-2-yl)-1,2,3,4,4a,5,6,8a-octahydronaphthalene	Terpenoids	123123-37-5	1517	267785	263516	295835	978.805	734.305	146.861	1014.76	1598.07	1338.21
XMW0797*083	105	161	204.188	C15H24	Naphthalene, 1,2,4a,5,6,8a-hexahydro-4,7-dimethyl-1-(1-methylethyl)-,[1R-(1.alpha.,4a.alpha.,8a.alpha.)]-	Terpenoids	17627-24-6	1494	237447	197422	233521	370189	226472	238926	197770	199771	292822
XMW0176*061	161	105	204.188	C15H24	Naphthalene, 1,2,4a,5,6,8a-hexahydro-4,7-dimethyl-1-(1-methylethyl)-, (1.alpha.,4a.alpha.,8a.alpha.)-	Terpenoids	31983-22-9	1496	522927	506332	569414	1319.84	1319.84	1319.84	6599.18	1319.84	1319.84
XMW0889	91	92	134.11	C10H14	Bicyclo[3.1.0]hex-2-ene, 4-methylene-1-(1-methylethyl)-	Terpenoids	36262-09-6	956	2187.45	2187.45	2187.45	2187.45	10937.3	2187.45	12582.3	12236.9	15244.7
XMW0126*016	119	134	134.11	C10H14	Benzene, 1-methyl-3-(1-methylethyl)-	Terpenoids	535-77-3	1022	69948	71539.7	77252.7	85228.3	100246	95701.6	174815	178452	184552
WAMW1065	91	93	136.125	C10H16	Bicyclo[3.1.0]hex-2-ene, 2-methyl-5-(1-methylethyl)-	Terpenoids	2867-05-2	929	24346.1	7710.94	5466.35	11362.4	10180	67154.7	16162	16763.4	14705.7
WMW0040*154	93	91	136.125	C10H16	trans-.beta.-Ocimene	Terpenoids	3779-61-1	1049	870394	839452	917980	611206	709521	668350	1.90025e+06	1.95182e+06	2.08783e+06
KMW0296	93	121	136.125	C10H16	Cyclohexene, 1-methyl-4-(1-methylethylidene)-	Terpenoids	586-62-9	1090.66168623266	1.76567e+07	1.33879e+07	1.42701e+07	9.92597e+06	9.41651e+06	9.02437e+06	1.23888e+07	1.60331e+07	1.68667e+07
KMW0199	69	93	136.125	C10H16	.beta.-Myrcene	Terpenoids	123-35-3	992.018779342723	1.61059e+06	1.50357e+06	1.64319e+06	1.39933e+06	1.47593e+06	1.40662e+06	2.53021e+06	2.61228e+06	2.84036e+06
NMW0115*091	148	147	148.089	C10H12O	Anethole	Terpenoids	104-46-1	1287	5084.69	8628.88	8990.08	623.247	9151.89	8299.09	10160.5	10974.4	4609.42
KMW0312	81	69	150.104	C10H14O	Furan, 3-(4-methyl-3-pentenyl)-	Terpenoids	539-52-6	1101	2.24619e+06	2.18925e+06	2.34148e+06	1.5982e+06	1.51897e+06	1.46287e+06	1.9552e+06	1.97555e+06	2.02626e+06
KMW0408	135	150	150.104	C10H14O	Benzenemethanol, .alpha.,.alpha.,4-trimethyl-	Terpenoids	1197-01-9	1189.06166219839	26304.2	27371.6	30548	30558.4	25348.9	22984.4	6096.74	7537.34	5531.75
NMW0064	150	108	150.104	C10H14O	Benzofuran, 4,5,6,7-tetrahydro-3,6-dimethyl-	Terpenoids	494-90-6	1165	5330.47	4545.2	6353.03	6605.55	5151.59	4745.84	4066.31	5744.62	935.928
NMW0007*140	91	107	150.104	C10H14O	2,4-Cycloheptadien-1-one, 2,6,6-trimethyl-	Terpenoids	503-93-5	1243	7484.45	48844.4	37422.2	99303.6	40761.9	45105.3	111699	110391	95116.5
KMW0479*140	91	107	150.104	C10H14O	1,3-Cyclohexadiene-1-carboxaldehyde, 2,6,6-trimethyl-	Terpenoids	116-26-7	1205.71736785329	7484.45	48844.4	37422.2	99303.6	40761.9	45105.3	111699	110391	95116.5
XMW0935	150	135	150.104	C10H14O	(E)-2,6-Dimethylocta-2,5,7-trien-4-one	Terpenoids	33746-72-4	1239	1590.22	1953.22	1607.48	4201.69	3731.34	2695.92	1723.94	2081.42	1631.43
NMW0093*140	91	107	150.104	C10H14O	D-Verbenone	Terpenoids	18309-32-5	1228	7484.45	48844.4	37422.2	99303.6	40761.9	45105.3	111699	110391	95116.5
NMW0043	107	91	150.104	C10H14O	Bicyclo[3.1.1]hept-2-en-6-one, 2,7,7-trimethyl-	Terpenoids	473-06-3	1123	103996	100507	92990.7	22889.2	21392.7	20751.4	15221.7	19753.1	16977.3
NMW0041	150	41	150.141	C11H18	(E)-4,8-Dimethylnona-1,3,7-triene	Terpenoids	19945-61-0	1116	100458	94429.7	88866.1	17773.2	17773.2	17773.2	17773.2	17773.2	17773.2
KMW0434	137	41	152.12	C10H16O	1-Cyclohexene-1-carboxaldehyde, 2,6,6-trimethyl-	Terpenoids	432-25-7	1226.96871628911	736.909	736.909	736.909	3684.55	4204.3	3773.27	4348.19	5450.62	4710.56
XMW1444*107	95	110	152.12	C10H16O	Carvenone	Terpenoids	499-74-1	1257	126383	130253	156860	169789	157661	134738	602238	607569	664613
KMW0181	109	79	152.12	C10H16O	2,3-Dehydro-1,8-cineole	Terpenoids	92760-25-3	991	72834.2	65198.1	68140.8	32006.6	13153.1	14425	12173.7	13165.7	39137.8
XMW0766	67	81	152.12	C10H16O	Cyclohexanone, 5-methyl-2-(1-methylethylidene)-	Terpenoids	15932-80-6	1220	22192.9	22657.9	23033	25232.5	19466.2	21741.2	21181.7	21186.4	22993.1
KMW0428*107	95	110	152.12	C10H16O	2-Cyclohexen-1-one, 3-methyl-6-(1-methylethyl)-	Terpenoids	89-81-6	1261.16504854369	126383	130253	156860	169789	157661	134738	602238	607569	664613
KMW0254	39	55	152.12	C10H16O	1,5-Heptadien-4-one, 3,3,6-trimethyl-	Terpenoids	546-49-6	1062	9421.81	6668.15	7684.47	21634.9	17088.1	19242.3	12527.2	12529.1	13036
NMW0034*400	80	69	152.12	C10H16O	Fenchone	Terpenoids	1195-79-5	1096	5.55157e+06	5.32812e+06	5.73716e+06	3.83297e+06	3.69166e+06	3.48732e+06	4.82659e+06	4.85682e+06	5.10289e+06
D197	95	109	152.12	C10H16O	3-Oxatricyclo[4.1.1.0(2,4)]octane, 2,7,7-trimethyl-	Terpenoids	1686-14-2	1103.10160427807	1.57172e+06	1.44121e+06	1.5554e+06	1.42967e+06	1.34103e+06	1.32523e+06	1.54983e+06	1.51915e+06	1.67865e+06
XMW0489	79	94	152.12	C10H16O	p-Mentha-1(7),2-dien-8-ol	Terpenoids	65293-09-6	1163	6240.61	6240.61	6240.61	6240.61	6240.61	6240.61	6240.61	35787.5	6240.61
KMW0301*155	136	93	154.136	C10H18O	Bicyclo[3.1.0]hexan-2-ol, 2-methyl-5-(1-methylethyl)-, (1.alpha.,2.alpha.,5.alpha.)-	Terpenoids	17699-16-0	1070	46392.3	45465.7	52941	9093.14	50222.4	52601.5	79071	99166.2	85031.1
w48*025	139	69	154.136	C10H18O	2H-Pyran, tetrahydro-4-methyl-2-(2-methyl-1-propenyl)-	Terpenoids	16409-43-1	1112.95503211991	11264.9	12754.8	9181.82	15262	17879.3	18305.1	18939.9	19545.4	20026
KMW0302*025	139	69	154.136	C10H18O	(2S,4R)-4-Methyl-2-(2-methylprop-1-en-1-yl)tetrahydro-2H-pyran	Terpenoids	3033-23-6	1110	11264.9	12754.8	9181.82	15262	17879.3	18305.1	18939.9	19545.4	20026
XMW3198*155	136	93	154.136	C10H18O	5-Isopropyl-2-methylbicyclo[3.1.0]hexan-2-ol	Terpenoids	546-79-2	1075	46392.3	45465.7	52941	9093.14	50222.4	52601.5	79071	99166.2	85031.1
KMW0374*286	93	111	154.136	C10H18O	4-Hexen-1-ol, 5-methyl-2-(1-methylethenyl)-, (R)-	Terpenoids	498-16-8	1170	504051	459359	521982	588322	545056	520008	454490	518043	525347
KMW0299*025	139	69	154.136	C10H18O	trans-Rose oxide	Terpenoids	876-18-6	1121	11264.9	12754.8	9181.82	15262	17879.3	18305.1	18939.9	19545.4	20026
KMW0257*155	136	93	154.136	C10H18O	Bicyclo[3.1.0]hexan-2-ol, 2-methyl-5-(1-methylethyl)-, (1.alpha.,2.beta.,5.alpha.)-	Terpenoids	15537-55-0	1070	46392.3	45465.7	52941	9093.14	50222.4	52601.5	79071	99166.2	85031.1
NMW0092	81	93	154.136	C10H18O	Cyclohexanol, 2-methyl-5-(1-methylethenyl)-, (1.alpha.,2.alpha.,5.beta.)-	Terpenoids	18675-33-7	1226	4977.35	4977.35	31232	27177.6	31233.8	33649.3	29959.5	27258.1	24886.7
NMW0072	41	154	154.136	C10H18O	Cyclohexanol, 2-methyl-5-(1-methylethenyl)-, (1.alpha.,2.beta.,5.alpha.)-	Terpenoids	38049-26-2	1192	164040	154832	190671	194473	188128	180081	177374	179511	194558
XMW1138	69	41	154.136	C10H18O	6-Octen-1-ol, 7-methyl-3-methylene-	Terpenoids	13066-51-8	1195	678550	679542	686156	754382	726124	740734	736776	736982	801441
D407	68	69	154.136	C10H18O	7-Octen-4-ol, 2-methyl-6-methylene-, (S)-	Terpenoids	35628-05-8	1097	1.73129e+06	2.03509e+06	2.19774e+06	1.47956e+06	1.42714e+06	1.3772e+06	1.52022e+06	1.53358e+06	1.58441e+06
KMW0250	41	59	156.151	C10H20O	7-Octen-2-ol, 2,6-dimethyl-	Terpenoids	18479-58-8	1064	131715	115675	112023	282715	270956	250542	193248	210901	220636
KMW0430*116	69	41	156.151	C10H20O	Citronellol	Terpenoids	106-22-9	1228	645167	618017	726871	709175	641895	576177	630605	651389	755886
NMW0089*116	69	41	156.151	C10H20O	6-Octen-1-ol, 3,7-dimethyl-, (R)-	Terpenoids	1117-61-9	1220	645167	618017	726871	709175	641895	576177	630605	651389	755886
NMW0228	164	121	164.084	C10H12O2	2,4,6-Cycloheptatrien-1-one, 2-hydroxy-4-(1-methylethyl)-	Terpenoids	499-44-5	1520	2009.5	3680.16	5087.5	4364.17	269.094	269.094	1360.49	3167.14	269.094
NMW0151	123	79	166.099	C10H14O2	Bicyclo[3.1.1]hept-2-ene-2-carboxylic acid, 6,6-dimethyl-	Terpenoids	19250-17-0	1359	8558.54	9587.57	10124.6	4024.13	5003.65	4180.01	4618.39	6052.39	6643.09
XMW0733*310	168	139	168.115	C10H16O2	7-Oxabicyclo[4.1.0]heptan-2-one, 3-methyl-6-(1-methylethyl)-	Terpenoids	5729-99-7	1261	1440.35	1682.47	3774.52	2622.64	1206.52	1391.09	827.813	1162.41	1602.08
NMW0150	135	150	192.115	C12H16O2	Phenol, 5-methyl-2-(1-methylethyl)-, acetate	Terpenoids	528-79-0	1355	92430.1	92124.5	98985.7	39224.6	38508.6	35077.3	41795.7	41596	51684
WMW0051*150	177	192	192.151	C13H20O	3-Buten-2-one, 4-(2,6,6-trimethyl-1-cyclohexen-1-yl)-	Terpenoids	14901-07-6	1491	294868	267320	307010	293738	225343	214274	183448	170169	273725
KMW0547*347	119	84	194.131	C12H18O2	2-Cyclohexen-1-ol, 2-methyl-5-(1-methylethenyl)-, acetate	Terpenoids	97-42-7	1336	4113.53	4113.53	4113.53	4113.53	23902	25068.4	4113.53	4113.53	4113.53
KMW0704*357	157	142	200.157	C15H20	.alpha.-Calacorene	Terpenoids	21391-99-1	1542	1640.15	1797.23	203.2	1660.81	1483.36	203.2	203.2	203.2	1016
XMW0136*357	157	142	200.157	C15H20	4-Isopropyl-6-methyl-1-methylene-1,2,3,4-tetrahydronaphthalene	Terpenoids	50277-34-4	1563	1640.15	1797.23	203.2	1660.81	1483.36	203.2	203.2	203.2	1016
KMW0626*065	159	129	202.172	C15H22	Naphthalene, 1,2,3,4-tetrahydro-1,6-dimethyl-4-(1-methylethyl)-, (1S-cis)-	Terpenoids	483-77-2	1523	12481	10435.7	9091.68	1158.74	1158.74	6442.54	5793.71	6322.65	6566.97
XMW0247	131	132	202.172	C15H22	Benzene, 1-methyl-4-(1,2,2-trimethylcyclopentyl)-, (R)-	Terpenoids	16982-00-6	1505	46336.9	45077.6	67226.6	9015.52	9015.52	9015.52	9015.52	9015.52	9015.52
D328	134	91	202.172	C15H22	(5R,10R)-10-Methyl-6-methylene-2-(propan-2-ylidene)spiro[4.5]dec-7-ene	Terpenoids	28908-27-2	1495	241225	234946	341273	1142.09	1142.09	1142.09	1142.09	1142.09	1142.09
KMW0548*108	204	189	204.188	C15H24	1H-Cycloprop[e]azulene, 1a,2,3,4,4a,5,6,7b-octahydro-1,1,4,7-tetramethyl-, [1aR-(1a.alpha.,4.alpha.,4a.beta.,7b.alpha.)]-	Terpenoids	489-40-7	1409	60.9391	60.9391	60.9391	758.785	60.9391	2926.14	304.696	330.028	2697.4
KMW0589	147	121	204.188	C15H24	Humulene	Terpenoids	6753-98-6	1466.78101772441	3540.38	3127.8	3980.94	511.26	2935.62	511.26	2556.3	2753.2	511.26
KMW0596*059	204	189	204.188	C15H24	Alloaromadendrene	Terpenoids	25246-27-9	1461	153358	152437	173597	2859.44	2859.44	2859.44	2859.44	2859.44	2859.44
KMW0565	133	93	204.188	C15H24	Caryophyllene	Terpenoids	87-44-5	1432.4957167333	983.673	983.673	983.673	983.673	983.673	4918.36	983.673	983.673	6117.77
WMW0008*362	161	204	204.188	C15H24	Longifolene	Terpenoids	475-20-7	1406	293.053	293.053	293.053	1465.27	293.053	3658.43	293.053	293.053	3762.66
KMW0590*083	105	161	204.188	C15H24	Naphthalene, 1,2,3,5,6,7,8,8a-octahydro-1,8a-dimethyl-7-(1-methylethenyl)-, [1R-(1.alpha.,7.beta.,8a.alpha.)]-	Terpenoids	4630-07-3	1492	237447	197422	233521	370189	226472	238926	197770	199771	292822
KMW0614*066	119	105	204.188	C15H24	Cubenene	Terpenoids	29837-12-5	1532	17781.6	18171.6	20656.4	3556.32	3556.32	3556.32	3556.32	3556.32	3556.32
KMW0210*362	161	204	204.188	C15H24	1H-Cyclopenta[1,3]cyclopropa[1,2]benzene, octahydro-7-methyl-3-methylene-4-(1-methylethyl)-, [3aS-(3a.alpha.,3b.beta.,4.beta.,7.alpha.,7aS*)]-	Terpenoids	13744-15-5	1390	293.053	293.053	293.053	1465.27	293.053	3658.43	293.053	293.053	3762.66
XMW0629*108	204	189	204.188	C15H24	3H-3a,7-Methanoazulene, 2,4,5,6,7,8-hexahydro-1,4,9,9-tetramethyl-, [3aR-(3a.alpha.,4.beta.,7.alpha.)]-	Terpenoids	2387-78-2	1399	60.9391	60.9391	60.9391	758.785	60.9391	2926.14	304.696	330.028	2697.4
XMW1408	189	161	204.188	C15H24	1H-Cyclopropa[a]naphthalene, 1a,2,3,3a,4,5,6,7b-octahydro-1,1,3a,7-tetramethyl-, [1aR-(1a.alpha.,3a.alpha.,7b.alpha.)]-	Terpenoids	489-29-2	1398	139.531	139.531	139.531	967.985	139.531	3982.8	139.531	139.531	4063.99
XMW0388	161	122	204.188	C15H24	Selina-3,7(11)-diene	Terpenoids	6813-21-4	1542	1020.74	1020.74	1020.74	1020.74	1020.74	6712.05	1020.74	1020.74	5103.7
XMW2700*146	93	161	204.188	C15H24	1,2,4-Metheno-1H-indene, octahydro-1,7a-dimethyl-5-(1-methylethyl)-, [1S-(1.alpha.,2.alpha.,3a.beta.,4.alpha.,5.alpha.,7a.beta.,8S*)]-	Terpenoids	22469-52-9	1368	2402.73	2402.73	2402.73	13435.8	2402.73	12013.7	98433.3	96861.1	12257.2
D292	122	94	204.188	C15H24	Bicyclo[2.2.1]heptane, 2-methyl-3-methylene-2-(4-methyl-3-pentenyl)-, (1S-endo)-	Terpenoids	25532-78-9	1448	4007.05	3152.54	5276.59	5649.66	4894.57	630.509	630.509	630.509	630.509
XMW2972	119	93	204.188	C15H24	1H-Benzocycloheptene, 2,4a,5,6,7,8,9,9a-octahydro-3,5,5-trimethyl-9-methylene-, (4aS-cis)-	Terpenoids	3853-83-6	1448	8124.74	7830.1	9523.91	10602.9	12119.3	9875.61	8012.79	9519.98	10187.7
XMW0142*056	161	105	204.188	C15H24	3a,7-Methano-3aH-cyclopentacyclooctene, 1,4,5,6,7,8,9,9a-octahydro-1,1,7-trimethyl-, [3aR-(3a.alpha.,7.alpha.,9a.beta.)]-	Terpenoids	469-92-1	1440	16680.3	14310.5	18453.5	22248.7	18066.2	13580.2	8628.93	12764.1	13555.1
XMW0743*056	161	105	204.188	C15H24	(-)-Aristolene	Terpenoids	6831-16-9	1447	16680.3	14310.5	18453.5	22248.7	18066.2	13580.2	8628.93	12764.1	13555.1
XMW0822*056	161	105	204.188	C15H24	(1R,2S,6S,7S,8S)-8-Isopropyl-1-methyl-3-methylenetricyclo[4.4.0.02,7]decane-rel-	Terpenoids	18252-44-3	1432	16680.3	14310.5	18453.5	22248.7	18066.2	13580.2	8628.93	12764.1	13555.1
WMW0146*056	161	105	204.188	C15H24	.alpha.-Maaliene	Terpenoids	489-28-1	1443	16680.3	14310.5	18453.5	22248.7	18066.2	13580.2	8628.93	12764.1	13555.1
GMW0395*056	161	105	204.188	C15H24	(3R,3aR,7R,8aS)-3,8,8-Trimethyl-6-methyleneoctahydro-1H-3a,7-methanoazulene	Terpenoids	79120-98-2	1414	16680.3	14310.5	18453.5	22248.7	18066.2	13580.2	8628.93	12764.1	13555.1
XMW0380*056	161	105	204.188	C15H24	1H-Cyclopropa[a]naphthalene, 1a,2,3,5,6,7,7a,7b-octahydro-1,1,7,7a-tetramethyl-, [1aR-(1a.alpha.,7.alpha.,7a.alpha.,7b.alpha.)]-	Terpenoids	17334-55-3	1432	16680.3	14310.5	18453.5	22248.7	18066.2	13580.2	8628.93	12764.1	13555.1
XMW0249*066	119	105	204.188	C15H24	Naphthalene, 1,2,3,4,4a,7-hexahydro-1,6-dimethyl-4-(1-methylethyl)-	Terpenoids	16728-99-7	1533	17781.6	18171.6	20656.4	3556.32	3556.32	3556.32	3556.32	3556.32	3556.32
XMW0382*054	119	93	204.188	C15H24	isoledene	Terpenoids	95910-36-4	1375	78794.5	110058	78707.4	38678.6	41021	14244.9	37397.1	35004.7	9597.12
WMW0004*054	119	93	204.188	C15H24	Ylangene	Terpenoids	14912-44-8	1372	78794.5	110058	78707.4	38678.6	41021	14244.9	37397.1	35004.7	9597.12
NMW0200*147	69	41	204.188	C15H24	1,6,10-Dodecatriene, 7,11-dimethyl-3-methylene-	Terpenoids	77129-48-7	1458	90749.8	75120.5	102326	87196.7	70760.3	70905.5	62266.7	64962.4	73707.6
XMW0967*361	136	121	204.188	C15H24	(1R,5S)-1,8-Dimethyl-4-(propan-2-ylidene)spiro[4.5]dec-7-ene	Terpenoids	28400-12-6	1515	141249	141081	201311	2367.21	2367.21	2367.21	2367.21	2367.21	2367.21
XMW1351*361	136	121	204.188	C15H24	(3aS,8aS)-6,8a-Dimethyl-3-(propan-2-ylidene)-1,2,3,3a,4,5,8,8a-octahydroazulene	Terpenoids	395070-76-5	1532	141249	141081	201311	2367.21	2367.21	2367.21	2367.21	2367.21	2367.21
XMW0151*059	204	189	204.188	C15H24	Epizonarene	Terpenoids	41702-63-0	1501	153358	152437	173597	2859.44	2859.44	2859.44	2859.44	2859.44	2859.44
D341*059	204	189	204.188	C15H24	Naphthalene, decahydro-1,6-bis(methylene)-4-(1-methylethyl)-, (4.alpha.,4a.alpha.,8a.alpha.)-	Terpenoids	30021-46-6	1459	153358	152437	173597	2859.44	2859.44	2859.44	2859.44	2859.44	2859.44
D353*059	204	189	204.188	C15H24	(S,1Z,6Z)-8-Isopropyl-1-methyl-5-methylenecyclodeca-1,6-diene	Terpenoids	317819-80-0	1448	153358	152437	173597	2859.44	2859.44	2859.44	2859.44	2859.44	2859.44
XMW1165*059	204	189	204.188	C15H24	1-Isopropyl-4,7-dimethyl-1,2,3,5,6,8a-hexahydronaphthalene	Terpenoids	16729-01-4	1500	153358	152437	173597	2859.44	2859.44	2859.44	2859.44	2859.44	2859.44
XMW2429*059	204	189	204.188	C15H24	Patchoulene	Terpenoids	1405-16-9	1467	153358	152437	173597	2859.44	2859.44	2859.44	2859.44	2859.44	2859.44
XMW0147	121	119	204.188	C15H24	1-Methyl-4-(6-methylhept-5-en-2-yl)cyclohexa-1,3-diene	Terpenoids	451-55-8	1482	226957	174971	223627	353877	221977	248348	207389	198617	287615
XMW0469*083	105	161	204.188	C15H24	(1R,3aS,8aS)-7-Isopropyl-1,4-dimethyl-1,2,3,3a,6,8a-hexahydroazulene	Terpenoids	36577-33-0	1443	237447	197422	233521	370189	226472	238926	197770	199771	292822
XMW1411	93	41	204.188	C15H24	1,3,6,10-Dodecatetraene, 3,7,11-trimethyl-, (Z,E)-	Terpenoids	26560-14-5	1491	307434	247656	292621	490457	296840	319067	268402	244690	375331
WMW0012*061	161	105	204.188	C15H24	(+)-epi-Bicyclosesquiphellandrene	Terpenoids	54274-73-6	1482	522927	506332	569414	1319.84	1319.84	1319.84	6599.18	1319.84	1319.84
WMW0007	107	93	204.188	C15H24	Azulene, 1,2,3,5,6,7,8,8a-octahydro-1,4-dimethyl-7-(1-methylethenyl)-, [1S-(1.alpha.,7.alpha.,8a.beta.)]-	Terpenoids	3691-11-0	1505	2.42876e+06	2.38617e+06	3.65341e+06	21239.2	14814.5	12841.7	23088.9	24207.9	20713.8
D293*367	93	119	204.188	C15H24	Cyclohexene, 4-[(1E)-1,5-dimethyl-1,4-hexadien-1-yl]-1-methyl-	Terpenoids	25532-79-0	1512	5.50026e+06	5.43398e+06	6.37123e+06	28450.1	24904.3	20561.6	34768.7	36826	31626
D339*367	93	119	204.188	C15H24	cis-.alpha.-Bisabolene	Terpenoids	29837-07-8	1504	5.50026e+06	5.43398e+06	6.37123e+06	28450.1	24904.3	20561.6	34768.7	36826	31626
XMW0195	107	67	206.203	C15H26	1H-Cycloprop[e]azulene, decahydro-1,1,4,7-tetramethyl-, [1aR-(1a.alpha.,4.beta.,4a.beta.,7.beta.,7a.beta.,7b.alpha.)]-	Terpenoids	28580-43-0	1373	561868	492790	561674	194972	168529	150224	145787	141403	187618
WMW0177	121	137	210.162	C13H22O2	3-Cyclohexene-1-methanol, .alpha.,.alpha.,4-trimethyl-, propanoate	Terpenoids	80-27-3	1427	65831.8	67276	84860.8	55982.5	29487.2	45522.4	35982.7	18689.2	43846.1
NMW0247*377	69	81	218.167	C15H22O	Furan, 3-(4,8-dimethyl-3,7-nonadienyl)-, (E)-	Terpenoids	23262-34-2	1574	33643.3	6728.67	37767.5	6728.67	6728.67	6728.67	6728.67	6728.67	6728.67
XMW0054	119	93	220.183	C15H24O	Farnesene epoxide, E-	Terpenoids	83637-40-5	1624	9111.19	9469.33	10750.1	1792.36	1792.36	1792.36	1792.36	1792.36	1792.36
WMW0149	95	150	222.198	C15H26O	Cedrol	Terpenoids	77-53-2	1600	1033.44	1033.44	1033.44	11312.7	11485.5	1033.44	1033.44	1033.44	1033.44
D319	93	119	222.198	C15H26O	.beta.-Acorenol	Terpenoids	28400-11-5	1649	3671.77	3671.77	3671.77	42915.4	22635.4	18358.9	20596	23209.4	24271.9
XMW0842	161	55	222.198	C15H26O	4aH-Cycloprop[e]azulen-4a-ol, decahydro-1,1,4,7-tetramethyl-, [1aR-(1a.alpha.,4.beta.,4a.beta.,7.alpha.,7a.beta.,7b.alpha.)]-	Terpenoids	5986-49-2	1568	15520.8	3074.22	15371.1	3074.22	3074.22	3074.22	3074.22	3074.22	3074.22
XMW1170*142	136	121	238.193	C15H26O2	Butanoic acid, 2-methyl-, 3,7-dimethyl-2,6-octadienyl ester, (Z)-	Terpenoids	51117-19-2	1576	2200.61	2200.61	11003	2200.61	2200.61	2200.61	2200.61	2200.61	2200.61
